# Supplementary material for: Host-Mycobacterium avium subsp. paratuberculosis interactome reveals a novel iron assimilation mechanism linked to nitric oxide stress during early infection
Source: BMC Genomics. 2013 Oct 10;14:694. doi: 10.1186/1471-2164-14-694 (PMC3832399; doi:10.1186/1471-2164-14-694)
Supplement: Additional file 1 — Sheets 1-12: Differentially expressed genes identified by RNA-seq. Total read counts. S1 is uninfected MAC-T cells alone, S2 is uninfected macrophages alone, S3 is MAP infected MAC-T cells alone, S4 is MAP infected macrophages alone, S5 is co-cultured MAC-T cells, S6 is co-cultured macrophages, S7 is MAP infected co-cultured MAC-T cells, and S8 is MAP infected co-cultured macrophages. Fold changes are calculated based on infection status and culture comparisons. Genes shown have a P < 0.05. [file 1471-2164-14-694-S1.xlsx]

## Sheet: Sheet1
	S1	S1	S1	S2	S2	S2	S3	S3	S4	S4	S5	S5	S6	S6	S7	S7	S7	S8	S8	S8
gene	s1	S7	s1	s4	s6	S2	s3	s7	S4	s2	S7	s5	S6	s2	S1	S5	s3	S8	S8	S8
NM_001001133	0.917801	0.917815	0.917816	1.41193	1.41193	1.41193	0.763667	0.763666	3.87203	3.87201	5.26505	5.26505	2.96284	2.96288	1.26641	1.26639	1.26641	0.679137	0.679137	0.679137
NM_001001134	0	0	0	1.40716	1.40715	1.40704	0	0	7.11663	7.11669	0	0	2.55097	2.55087	0	0	0	2.74419	2.74419	2.74419
NM_001001135,NM_001113224	0	0	0	0.0720448	0.0720476	0.0720419	0.0669129	0.066915	0	0	0	0	0	0	0	0	0	0	0	0
NM_001001136	0	0	0	0	0	0	0	0	0	0	0	0	0	0	0	0	0	0	0	0
NM_001001137	5.20164	5.20172	5.20172	13.8646	13.8646	13.8653	4.86677	4.86672	23.3967	23.3967	38.0767	38.0767	21.3203	21.3212	18.1817	18.1816	18.1817	5.5796	5.5796	5.5796
NM_001001138	0	0	0	65.6592	65.6595	65.6561	0.887905	0.887899	177.584	177.586	0.310259	0.310259	79.2038	79.2014	0.277823	0.277826	0.277823	122.141	122.141	122.141
NM_001001139	0	0	0	0	0	0	0	0	0	0	0	0	0	0	0	0	0	0	0	0
NM_001001140	0	0	0	0	0	0	0	0	0	0	0	0	0	0	0	0	0	0	0	0
NM_001001141	0	0	0	0	0	0	0	0	0	0	0	0	0	0	0	0	0	0	0	0
NM_001001142	0	0	0	10.03	10.03	10.0302	0	0	3.75444	3.75442	0	0	1.82334	1.82338	0	0	0	0.255199	0.255199	0.255199
NM_001001143	0	0	0	0	0	0	0	0	0	0	0	0	0	0	0	0	0	0	0	0
NM_001001145	0	0	0	0	0	0	0	0	0	0	0	0	0	0	0	0	0	0	0	0
NM_001001145	0	0	0	0	0	0	0	0	0	0	0	0	0	0	0	0	0	0	0	0
NM_001001147	4.60376	4.60376	4.60376	3.88375	3.88372	3.88384	2.49864	2.49867	11.6575	11.6575	16.3432	16.3432	7.8885	7.88848	5.36178	5.36178	5.36178	2.72243	2.72243	2.72243
NM_001001148	0	0	0	0	0	0	0	0	0	0	0	0	0	0	0	0	0	0	0	0
NM_001001149,NM_001134662	0	0	0	0	0	0	0	0	0	0	0	0	0	0	0	0	0	0	0	0
NM_001001150	0	0	0	39.6346	39.6346	39.635	0.150697	0.150697	61.238	61.238	0.154527	0.154527	18.9293	18.9293	0.273742	0.27374	0.273742	11.3451	11.3451	11.3451
NM_001001153	0	0	0	1.16219	1.16218	1.16222	0	0	0.481327	0.481323	0	0	0	0	0	0	0	1.09947	1.09947	1.09947
NM_001001154	0	0	0	0	0	0	0.14319	0.143191	0	0	0.156106	0.156106	0	0	0	0	0	0	0	0
NM_001001156	0	0	0	0	0	0	0.184674	0.184674	0	0	0.663527	0.663527	0	0	0.095445	0.0954439	0.095445	0.0873979	0.0873979	0.0873979
NM_001001157	0	0	0	0	0	0	0	0	0	0	0	0	0	0	0	0	0	0	0	0
NM_001001158	0	0	0	19.5655	19.5654	19.5664	0	0	17.3775	17.3774	0.274368	0.274368	5.0176	5.01778	0.0493981	0.0493971	0.0493981	0.0707441	0.0707441	0.0707441
NM_001001158	0	0	0	13.4454	13.4454	13.4458	0	0	16.6795	16.6794	0	0	2.42648	2.42655	0.0553776	0.0553769	0.0553776	0.0691922	0.0691922	0.0691922
NM_001001159,NM_001046504	0.928125	0.927287	0.92661	15.5833	15.578	15.5767	0.356919	0.357291	24.1642	24.1658	0.630298	0.629774	11.7484	11.7466	0.632184	0.624399	0.596121	4.82417	4.82246	4.82104
NM_001001161	103.52	103.52	103.52	56.0066	56.0067	56.0058	51.1451	51.1451	60.9021	60.9023	43.8451	43.8451	75.6127	75.613	75.0509	75.0505	75.0509	62.3657	62.3657	62.3657
NM_001001162	186.883	186.883	186.883	180.61	180.611	180.603	180.015	180.013	187.976	187.978	58.0501	58.0501	262.895	262.893	89.567	89.5671	89.567	299.765	299.765	299.765
NM_001001163	0	0	0	10.393	10.393	10.3932	0	0	18.4701	18.4701	0	0	10.8015	10.8019	0	0	0	5.16768	5.16768	5.16768
NM_001001164	69.5526	69.5524	69.5524	56.7924	56.7926	56.7918	95.2596	95.2596	84.5823	84.5823	91.835	91.835	102.409	102.407	81.3881	81.3892	81.3881	129.868	129.868	129.868
NM_001001166	1.64293	1.64295	1.64295	2.68789	2.68789	2.68797	1.21797	1.21798	9.56812	9.56809	9.74104	9.74104	7.54079	7.54113	4.55391	4.55378	4.55391	1.12104	1.12104	1.12104
NM_001001168	11.3622	11.3624	11.3624	54.1438	54.1438	54.1469	8.84585	8.84585	81.03	81.03	80.1957	80.1957	65.1602	65.1647	85.0658	85.0627	85.0658	34.5406	34.5406	34.5406
NM_001001169	50.4347	50.4345	50.4345	15.9187	15.9186	15.9191	43.0789	43.0789	16.7919	16.7918	31.0836	31.0836	21.8488	21.8497	25.0583	25.0582	25.0583	18.2409	18.2409	18.2409
NM_001001170	60.203	60.2032	60.2032	22.1487	22.1487	22.1474	71.0249	71.0242	27.1878	27.188	37.9083	37.9083	24.9457	24.9446	68.3454	68.3465	68.3454	19.7	19.7	19.7
NM_001001171	4.40036	4.40036	4.40036	5.9808	5.98077	5.98078	2.26198	2.26199	3.30946	3.30945	9.12721	9.12721	3.61283	3.61295	7.3569	7.35685	7.3569	5.27827	5.27827	5.27827
NM_001001172	12.6629	12.6627	12.6627	0.506951	0.506953	0.506944	23.2081	23.2082	0	0	63.177	63.177	0	0	36.0593	36.0594	36.0593	8.62829	8.62829	8.62829
NM_001001173	37.5174	37.5173	37.5172	1.52534	1.52536	1.52525	18.3702	18.3701	3.2341	3.23411	19.6619	19.6619	4.60752	4.60728	11.4384	11.4384	11.4384	7.44502	7.44502	7.44502
NM_001001174	0	0	0	0	0	0	0	0	0	0	0	0	0	0	0	0	0	0	0	0
NM_001001175	0	0	0	0	0	0	0	0	0	0	0	0	0	0	0	0	0	0	0	0
NM_001001439	374.263	374.118	373.982	162.853	162.717	162.688	326.906	327.131	91.5457	91.5774	158.906	158.683	166.405	166.451	180.045	180.165	180.436	362.534	362.387	362.393
NM_001001440	32.036	32.0359	32.0359	119.047	119.047	119.051	23.8695	23.8696	138.458	138.458	88.484	88.484	85.485	85.4871	63.8576	63.8571	63.8576	75.2766	75.2766	75.2766
NM_001001441	0	0	0	0	0	0	0	0	0	0	0	0	0	0	0	0	0	0	0	0
NM_001001442	0	0	0	0	0	0	0	0	0	0	0	0	0	0	0	0	0	0.316518	0.698662	0.362441
NM_001001443	0	0	0	0.558123	0.558119	0.55811	0	0	0.886799	0.886804	0	0	0.202466	0.202465	0	0	0	0.255406	0.255406	0.255406
NM_001001443	0	0	0	0	0	0	0	0	0	0	0	0	0	0	0	0	0	0	0	0
NM_001001525	0	0	0	0	0	0	0	0	0	0	0	0	0	0	0	0	0	0	0	0
NM_001001526	0	0	0	0.165945	0.165944	0.165947	0	0	0.0866807	0.0866803	0.362749	0.362749	0.233351	0.233352	0	0	0	0	0	0
NM_001001597	8.64004	8.63953	8.63952	28.2771	28.2772	28.2761	31.4596	31.4595	45.2317	45.2317	28.3659	28.3659	13.3502	13.3498	21.157	21.1571	21.157	11.9641	11.9641	11.9641
NM_001001598	0	0	0	0	0	0	0.131242	0.131241	0.556878	0.556878	0	0	0.56856	0.568554	0.128214	0.128215	0.128214	0.120701	0.120701	0.120701
NM_001001599	0	0	0	0	0	0	0	0	0	0	0	0	0	0	0	0	0	0	0	0
NM_001001600	0	0	0	7.48557	7.48553	7.48524	0	0	3.3172	3.31721	0	0	2.91728	2.91718	0	0	0	5.67961	5.67961	5.67961
NM_001001601	0	0	0	0	0	0	0	0	0	0	0	0	0	0	0	0	0	0	0	0
NM_001001601	0	0	0	0	0	0	0	0	0	0	0	0	0.199571	0.199567	0	0	0	0	0	0
NM_001001853	0	0	0	0	0	0	0	0	0	0	0	0	0	0	0	0	0	0	0	0
NM_001001854	6.98715	6.987	6.987	0.678329	0.678327	0.678323	19.7086	19.7085	142.15	142.151	31.7356	31.7356	10.0667	10.0667	28.3666	28.3664	28.3666	8.42628	8.42628	8.42628
NM_001001855	10.0791	10.0792	10.0792	2.42461	2.42459	2.42464	31.0117	31.0117	7.29651	7.2965	4.73459	4.73459	5.5509	5.55089	132.569	132.568	132.569	25.1725	25.1725	25.1725
NM_001001856	0.309973	0.309971	0.309971	0	0	0	0.115171	0.115169	0	0	0.293662	0.293662	0	0	0.086892	0.0868932	0.086892	0	0	0
NM_001002237	0	0	0	0	0	0	0	0	0	0	0	0	0	0	0.770266	0.770268	0.770266	0	0	0
NM_001002763	53.7539	53.7553	53.7553	1.33407	1.33407	1.33407	70.2739	70.2739	4.88345	4.88347	171.178	171.178	1.49495	1.49494	67.5502	67.5493	67.5502	4.89762	4.89762	4.89762
NM_001002882	11.2318	11.2317	11.2317	14.9278	14.9277	14.9274	8.1308	8.13078	4.99694	4.99695	2.00806	2.00806	4.99235	4.99227	8.95272	8.95275	8.95272	10.0087	10.0087	10.0087
NM_001002883	8.05161	8.05166	8.05167	4.1496	4.14961	4.14981	9.43397	9.434	10.562	10.5619	20.8741	20.8741	6.82396	6.82434	15.3155	15.3152	15.3155	2.40359	2.40359	2.40359
NM_001002884	0	0	0	0	0	0	0	0	0	0	0	0	0	0	0	0	0	0	0	0
NM_001002886	0	0	0	21.4725	21.4726	21.4714	0	0	6.17129	6.17133	0	0	3.16586	3.16576	0	0	0	2.1796	2.1796	2.1796
NM_001002888	0	0	0	0	0	0	0	0	0	0	0	0	0	0	0	0	0	0	0	0
NM_001002889	2.67626	2.67628	2.67628	16.9296	16.9296	16.9297	0.457833	0.457834	13.8453	13.8452	1.8059	1.8059	16.9968	16.9968	0.340362	0.340358	0.340362	8.62464	8.62464	8.62464
NM_001002890	0	0	0	1.62653	1.62652	1.6266	0	0	0.665404	0.665399	0	0	0.908258	0.90829	0	0	0	0	0	0
NM_001002891	194.599	194.593	194.592	179.482	179.483	179.486	224.857	224.857	123.537	123.536	92.5206	92.5206	210.002	210.003	179.012	179.013	179.012	247.225	247.225	247.225
NM_001002892	9.14039	9.14026	9.14025	30.7827	30.7828	30.7819	2.05667	2.05668	8.39412	8.3941	1.82099	1.82099	13.9971	13.9967	3.28955	3.28948	3.28955	12.9604	12.9604	12.9604
NM_001002893	70.3738	70.3748	70.3747	14.5486	14.5486	14.5481	64.6973	64.6971	27.7074	27.7077	24.2842	24.2842	26.6606	26.6598	42.6504	42.6508	42.6504	53.1093	53.1093	53.1093
NM_001003657	62.7234	62.8223	62.8815	33.0059	33.0918	33.0998	59.0251	58.9303	24.6628	24.6485	27.8418	27.9499	18.3007	18.3169	32.5502	32.5005	32.3856	45.2072	45.2528	45.2958
NM_001003658	927.506	927.501	927.501	418.496	418.496	418.483	1337.3	1337.29	384.376	384.378	853.67	853.67	411.822	411.818	1257.32	1257.34	1257.32	650.849	650.849	650.849
NM_001003900	63.2216	63.2216	63.2215	79.5537	79.5543	79.5505	188.896	188.896	72.6883	72.6884	164.382	164.382	73.8386	73.8372	159.377	159.377	159.377	68.982	68.982	68.982
NM_001003901	184.166	184.168	184.168	61.2437	61.2433	61.2438	248.23	248.229	126.939	126.939	282.815	282.815	86.2504	86.2527	326.712	326.707	326.712	288.66	288.66	288.66
NM_001003902	16.4242	16.424	16.424	19.0221	19.0222	19.0221	5.54012	5.5401	20.3546	20.3544	13.7509	13.7509	27.1896	27.19	22.805	22.8047	22.805	54.5142	54.5142	54.5142
NM_001003903	109.617	109.617	109.617	66.2439	66.2438	66.2415	114.49	114.49	50.3203	50.3205	31.1304	31.1304	58.7271	58.7247	49.1164	49.1165	49.1164	90.0743	90.0743	90.0743
NM_001003904	1.33515	2.2874	2.77397	0	0	0	0	0	0.395811	0.332968	0.381013	0.431605	0	0	0.37532	0.319866	0.330911	0	0	0
NM_001003905	33.8048	33.805	33.805	12.2609	12.2608	12.2609	20.5344	20.5342	12.8045	12.8045	28.4686	28.4686	9.71672	9.71684	47.1316	47.1313	47.1316	20.229	20.229	20.229
NM_001003906	460.02	460.021	460.021	306.896	306.895	306.88	618.626	618.624	271.474	271.475	396.107	396.107	155.386	155.383	498.636	498.639	498.636	357.356	357.356	357.356
NM_001003907	0	0	0	0	0	0	0	0	0	0	0	0	0	0	0	0	0	0	0	0
NM_001004024	565.69	565.7	565.699	0.75973	0.759725	0.759665	488.826	488.825	0.6577	0.657704	301.446	301.446	0.458003	0.457981	252.656	252.658	252.656	40.4702	40.4702	40.4702
NM_001007076	2.88169	2.88165	2.88164	0.3361	0.336099	0.336077	0.928896	0.928903	0.740671	0.740673	0	0	0.501664	0.501629	0	0	0	0	0	0
NM_001007805	0	0	0	0	0	0	0	0	0	0	0	0	0	0	0	0	0	0	0	0
NM_001007806	54.2626	54.2616	54.2617	118.497	118.496	118.501	51.8606	51.8605	110.464	110.464	189.95	189.95	106.97	106.974	227.829	227.829	227.829	66.837	66.837	66.837
NM_001007807	44.667	44.6673	44.6673	9.97316	9.97316	9.97302	29.3443	29.3441	9.30351	9.30364	28.7716	28.7716	15.8081	15.8083	25.4303	25.4303	25.4303	33.8957	33.8957	33.8957
NM_001007808	16.5682	16.5683	16.5683	0	0	0	24.8829	24.8826	2.36998	2.37	98.5946	98.5946	0	0	69.8162	69.8163	69.8162	7.92998	7.92998	7.92998
NM_001007809	10.0775	10.0774	10.0774	44.3797	44.38	44.3808	5.94938	5.94935	27.0021	27.002	16.4204	16.4204	30.616	30.6168	11.4406	11.4406	11.4406	19.9345	19.9345	19.9345
NM_001007809	7.82854	7.82855	7.82855	34.578	34.5779	34.5788	3.846	3.84599	26.4031	26.4031	13.5197	13.5197	40.0371	40.0383	13.8553	13.8553	13.8553	20.5954	20.5954	20.5954
NM_001007810	0	0	0	159.442	159.441	159.437	0	0	201.157	201.157	0	0	139.383	139.377	0	0	0	159.695	159.695	159.695
NM_001007811	28.2368	28.2374	28.2374	13.3048	13.3049	13.3048	22.5734	22.5734	26.6186	26.6187	42.2437	42.2437	22.3906	22.3905	52.7527	52.7525	52.7527	13.6705	13.6705	13.6705
NM_001007812	0.359568	0.359561	0.359561	1.98665	1.98665	1.98675	0.440785	0.440782	0.935233	0.935238	2.78932	2.78932	1.70323	1.70336	3.10933	3.10929	3.10933	1.92613	1.92613	1.92613
NM_001007813	0	0	0	0.244923	0.244922	0.244926	0	0	5.52482	5.52482	0	0	0.686011	0.686025	0	0	0	0.472726	0.472726	0.472726
NM_001007814	0	0	0	0	0	0	0.0914259	0.0914259	0	0	0	0	0	0	0	0	0	0.172709	0.172709	0.172709
NM_001007815	14.1328	14.133	14.133	70.0123	70.0119	70.0141	8.01705	8.01707	32.2696	32.2694	7.03372	7.03372	26.065	26.0653	23.1507	23.1501	23.1507	24.6471	24.6471	24.6471
NM_001007816	62.8072	62.8067	62.8066	125.813	125.815	125.805	103.102	103.101	105.875	105.876	70.6475	70.6475	87.3284	87.326	73.8389	73.8392	73.8389	134.641	134.641	134.641
NM_001007817	8.20449	8.20466	8.20467	106.387	106.387	106.384	9.15085	9.15084	135.717	135.716	57.6958	57.6958	176.3	176.303	20.8204	20.8204	20.8204	35.2245	35.2245	35.2245
NM_001007817	5.96826	5.96829	5.96829	87.3314	87.331	87.3308	4.72417	4.72405	138.606	138.606	27.2345	27.2345	175.685	175.69	26.5569	26.5571	26.5569	20.8691	20.8691	20.8691
NM_001007818	68.6219	68.6215	68.6216	193.291	193.29	193.29	93.2268	93.2268	482.237	482.235	154.352	154.352	465.183	465.18	97.7728	97.7732	97.7728	487.826	487.826	487.826
NM_001007819	0	0	0	0	0	0	0	0	0	0	0	0	0	0	0	0	0	0	0	0
NM_001008412	0	0	0	29.4565	29.4565	29.4571	0	0	30.1674	30.1675	0	0	2.94179	2.94181	0	0	0	5.58947	5.58947	5.58947
NM_001008413	0	0	0	0	0	0	0.126631	0.12663	0.231245	0.231245	0	0	0.156393	0.156397	0.452006	0.452001	0.452006	0.110055	0.110055	0.110055
NM_001008414	0.441195	0.441191	0.44119	0	0	0	0.328454	0.328454	0	0	0	0	0	0	0.428538	0.428541	0.428538	0	0	0
NM_001008415,NM_001098089,NM_181451	0.388056	0.388214	0.388023	0.563424	0.562993	0.562999	0	0	0.456203	0.456206	0.669409	0.668842	0.155349	0.155345	0	0	0	0	0	0
NM_001008416	0	0	0	1.09681	1.0968	1.09674	0	0	2.75358	2.75358	0	0	4.83788	4.83766	0	0	0	10.6141	10.6141	10.6141
NM_001008417	0	0	0	0	0	0	0.161623	0.161624	0	0	0	0	0	0	0.321562	0.32156	0.321562	0	0	0
NM_001008417	0	0	0	0	0	0	0.161384	0.161384	0	0	0	0	0	0	0.320075	0.320073	0.320075	0	0	0
NM_001008663	5094.33	5094.35	5094.35	3.48116	3.48115	3.48102	6466.41	6466.31	2.61413	2.61416	5638.78	5638.78	3.47963	3.47962	7175.9	7175.93	7175.9	1147.66	1147.66	1147.66
NM_001008664	0.208162	0.208163	0.208163	0.577947	0.577943	0.577971	0.0817063	0.0817063	3.33341	3.33339	0.216629	0.216629	4.55262	4.55274	0.648466	0.64846	0.648466	1.62732	1.62732	1.62732
NM_001008665	0	0	0	0.483108	0.483107	0.483119	0	0	1.65991	1.65991	0	0	0.337674	0.337682	0	0	0	0.232612	0.232612	0.232612
NM_001008666	0	0	0	0	0	0	0	0	0	0	0	0	0.100075	0.100077	0	0	0	0	0	0
NM_001008667	33.2512	33.2512	33.2512	7.02706	7.02709	7.02669	23.3312	23.3312	2.49414	2.49414	7.72195	7.72195	7.99161	7.99135	8.53152	8.53133	8.53152	10.8017	10.8017	10.8017
NM_001008668	0	0	0	0	0	0	0	0	0	0	0	0	0	0	0	0	0	0	0	0
NM_001008669	246.093	246.091	246.091	110.575	110.575	110.574	227.56	227.561	66.201	66.2007	66.1149	66.1149	94.8371	94.8371	100.084	100.084	100.084	182.124	182.124	182.124
NM_001008670	0	0	0	2.40138	2.40138	2.40144	0	0	25.0877	25.0878	0	0	10.9855	10.9858	0	0	0	21.7623	21.7623	21.7623
NM_001009572,NM_001012686,NM_001012687	0	0	0	16.4765	16.4721	16.4642	0	0	8.41275	8.45763	0	0	4.03268	4.86691	0	0	0	0	0	0
NM_001010991	6.42794	6.42791	6.4279	3.71507	3.71508	3.71499	4.38864	4.38862	2.89572	2.89572	5.28452	5.28452	4.49441	4.49426	1.57458	1.57456	1.57458	1.01243	1.01243	1.01243
NM_001010992	0	0	0	0	0	0	0	0	0	0	0.316549	0.316549	0	0	0	0	0	0	0	0
NM_001010993	0	0	0	0	0	0	0	0	0	0	0	0	0	0	0	0	0	0	0	0
NM_001010994	0	0	0	0	0	0	0	0	0	0	0	0	0	0	0	0	0	0	0	0
NM_001010995	1.04425	1.04425	1.04425	0	0	0	1.18193	1.18193	0.858811	0.858815	3.90158	3.90158	0.195133	0.195127	1.19954	1.19956	1.19954	0.121703	0.121703	0.121703
NM_001011672	0	0	0	9.69529	9.6952	9.69545	0	0	27.3283	27.3281	0	0	16.0929	16.0929	0	0	0	5.09616	5.09616	5.09616
NM_001011673	0	0	0	4.15184	4.15184	4.15143	0	0	2.44661	2.44661	0	0	0.476971	0.476944	0	0	0	0.550455	0.550455	0.550455
NM_001011674	6.8544	6.8545	6.85451	13.2562	13.2563	13.2565	5.73018	5.73019	14.6158	14.6159	21.992	21.992	11.8924	11.8928	18.655	18.6553	18.655	17.0843	17.0843	17.0843
NM_001011675	0	0	0	1.20127	1.20126	1.20119	0	0	0.977368	0.977372	0	0	0.891171	0.891129	0	0	0	0.261974	0.261974	0.261974
NM_001011676	0	0	0	5.93389	5.93385	5.93394	0	0	6.07589	6.07591	0	0	5.94513	5.94516	0	0	0	1.36478	1.36478	1.36478
NM_001011677	0	0	0	0	0	0	0	0	0	0	0	0	0	0	0	0	0	0	0	0
NM_001011678	16.4733	16.4734	16.4734	78.9096	78.9091	78.9123	6.6636	6.66362	158.032	158.032	40.6412	40.6412	165.304	165.308	26.8454	26.845	26.8454	52.8138	52.8138	52.8138
NM_001011679	0	0	0	0	0	0	0	0	0	0	0	0	0	0	0	0	0	0	0	0
NM_001011680	0	0	0	0	0	0	0	0	0	0	0	0	0	0	0	0	0	0	0	0
NM_001011681	0	0	0	0	0	0	0	0	0	0	0	0	0	0	0	0	0	0	0	0
NM_001011682	14.0085	14.0085	14.0085	4.94338	4.94338	4.94307	25.3581	25.3581	3.47269	3.47269	31.6017	31.6017	7.9057	7.90541	16.1761	16.1758	16.1761	10.3411	10.3411	10.3411
NM_001011683	0.437412	0.437412	0.437412	0	0	0	0	0	0	0	0	0	0	0	0.0877996	0.0877996	0.0877996	0	0	0
NM_001011685	6.81532	6.81525	6.81525	24.5479	24.5479	24.5472	5.59849	5.5985	17.7606	17.7606	1.16506	1.16506	14.9789	14.9785	1.19404	1.19403	1.19404	15.7945	15.7945	15.7945
NM_001012281	2.97961	2.97965	2.97965	21.3933	21.3933	21.3938	2.46219	2.4622	153.661	153.661	31.6127	31.6127	32.7248	32.7258	10.4378	10.4378	10.4378	23.3812	23.3812	23.3812
NM_001012282	1.38292	1.38294	1.38294	0.653801	0.653797	0.653818	1.2167	1.2167	1.67453	1.67452	3.0699	3.0699	1.73568	1.7357	2.44088	2.44087	2.44088	0.637195	0.637195	0.637195
NM_001012283	0	0	0	0	0	0	0	0	0	0	0	0	0	0	0	0	0	0	0	0
NM_001012284	9.46224	9.46225	9.46224	102.366	102.366	102.361	6.66417	6.6642	46.4857	46.4857	12.5824	12.5824	14.6255	14.6251	59.6952	59.695	59.6952	10.2174	10.2174	10.2174
NM_001012285	0	0	0	0	0	0	0	0	0	0	0	0	0	0	0	0	0	0	0	0
NM_001012286	0	0	0	0	0	0	0	0	0	0	0	0	0	0	0	0	0	0	0	0
NM_001012287	0	0	0	0.15625	0.15625	0.156248	0.157004	0.157003	0.164251	0.164252	0.524976	0.524976	0	0	0.148178	0.148178	0.148178	0	0	0
NM_001012399	3.55761	3.55761	3.55761	6.79371	6.79371	6.79357	3.44404	3.44403	3.40246	3.40244	3.80974	3.80974	4.10141	4.1013	1.27957	1.27959	1.27957	4.29037	4.29037	4.29037
NM_001012519	125.076	125.077	125.077	184.518	184.517	184.515	107.253	107.253	169.616	169.615	81.3539	81.3539	139.49	139.487	119.008	119.007	119.008	518.767	518.767	518.767
NM_001012666	0	0	0	0	0	0	0	0	0	0	0	0	0	0	0	0	0	0	0	0
NM_001012668	112.988	112.988	112.988	55.7176	55.7176	55.7164	112.343	112.343	61.6299	61.63	103.334	103.334	86.6483	86.6478	136.403	136.401	136.403	89.4151	89.4151	89.4151
NM_001012668	72.582	72.5793	72.5791	46.7068	46.7076	46.7066	53.5872	53.5868	33.7337	33.7341	58.0727	58.0727	47.9892	47.9904	98.7327	98.7344	98.7327	74.3481	74.3481	74.3481
NM_001012668	5.4581	5.45788	5.45786	4.38754	4.38762	4.38756	5.52699	5.52697	4.73978	4.73983	1.82347	1.82347	4.22757	4.22766	3.29063	3.29068	3.29063	2.59917	2.59917	2.59917
NM_001012669	361.071	361.074	361.073	2.75483	2.75483	2.75463	239.305	239.305	10.9523	10.9523	189.651	189.651	12.7719	12.7712	141.919	141.919	141.919	36.675	36.675	36.675
NM_001012670	56.4983	56.4995	56.4995	208.125	208.125	208.133	66.6598	66.6599	320.6	320.599	383.221	383.221	308.928	308.937	327.902	327.898	327.902	342.584	342.584	342.584
NM_001012671	68.6227	68.6231	68.6231	60.691	60.6908	60.6907	28.0052	28.0052	57.776	57.776	32.7187	32.7187	45.8969	45.8968	59.6514	59.6514	59.6514	34.142	34.142	34.142
NM_001012672	3.49573	3.49571	3.49571	0	0	0	2.19451	2.19449	1.05519	1.0552	2.31458	2.31458	1.43988	1.43979	2.48482	2.48484	2.48482	0.274754	0.274754	0.274754
NM_001012673	17.8868	17.8871	17.8871	22.8001	22.8002	22.7996	9.79516	9.79511	50.6987	50.6989	14.8525	14.8525	22.9757	22.9752	7.7356	7.73555	7.7356	18.2718	18.2718	18.2718
NM_001012674	1.4764	1.47636	1.47636	384.332	384.328	384.326	1.94696	1.94695	121.364	121.364	1.01838	1.01838	38.1332	38.1314	0.876293	0.876299	0.876293	5.36945	5.36945	5.36945
NM_001012675	0	0	0	896.778	896.772	896.779	0	0	586.575	586.578	0	0	252.152	252.15	0.203282	0.203282	0.203282	25.6167	25.6167	25.6167
NM_001012676	0.131299	0.1313	0.1313	315.026	315.024	315.022	0.199881	0.199881	176.789	176.789	0	0	83.0609	83.0591	0.953503	0.953506	0.953503	13.7289	13.7289	13.7289
NM_001012677	3.02395	3.02395	3.02395	4820.28	4820.25	4820.3	3.33678	3.33678	3368.58	3368.6	1.12927	1.12927	1967.95	1967.94	1.52837	1.52837	1.52837	213.346	213.346	213.346
NM_001012678	0	0	0	0	0	0	0	0	0	0	0	0	0	0	0	0	0	0	0	0
NM_001012680	0	0	0	1619.75	1619.75	1619.69	0.842407	0.842409	966.537	966.541	0.363585	0.363585	558.793	558.78	0.525002	0.525	0.525002	100.97	100.97	100.97
NM_001012680	0	0	0	2468.33	2468.33	2468.29	1.09674	1.09675	1402.7	1402.7	0.660134	0.660134	834.268	834.239	1.0339	1.03391	1.0339	186.479	186.479	186.479
NM_001012682	12241.8	12241.6	12241.6	1723.13	1723.12	1723.09	6964.14	6964.14	1064.8	1064.8	8319.23	8319.23	1644.4	1644.35	4631.43	4631.43	4631.43	4687.52	4687.52	4687.52
NM_001012683	0	0	0	0	0	0	0	0	0	0	0	0	0	0	0	0	0	0	0	0
NM_001012684	35.9659	35.9649	35.9648	0	0	0	25.6554	25.6555	0	0	5.27621	5.27621	0	0	6.81834	6.81834	6.81834	3.6857	3.6857	3.6857
NM_001012685	0	0	0	11.3908	11.3908	11.3908	0	0	8.42841	8.42841	0	0	28.9182	28.9173	0	0	0	62.9314	62.9314	62.9314
NM_001012764	0	0	0	0.802535	0.802538	0.802461	0	0	0	0	0	0	1.17659	1.17658	0	0	0	3.55435	3.55435	3.55435
NM_001012998	8.98345	8.98356	8.98357	70.865	70.8648	70.8696	8.21524	8.21522	89.0519	89.0516	55.5058	55.5058	86.1708	86.1757	57.861	57.8609	57.861	77.5134	77.5134	77.5134
NM_001012999	10.2009	10.2011	10.2011	0.134777	0.134777	0.134781	8.99288	8.99288	0.322725	0.322724	62.6377	62.6377	0.185556	0.185559	32.4598	32.4595	32.4598	3.06641	3.06641	3.06641
NM_001013001	0	0	0	0	0	0	0	0	0	0	0	0	0	0	0	0	0	0	0	0
NM_001013003	24.9022	24.9022	24.9022	0.655421	0.655422	0.655411	6.23533	6.23525	1.04228	1.04229	14.9015	14.9015	0.707707	0.707701	13.2914	13.2915	13.2914	3.15515	3.15515	3.15515
NM_001013004	54.7633	54.7632	54.7633	11.5948	11.5948	11.5947	55.7872	55.7871	26.5375	26.5375	153.473	153.473	25.3342	25.3344	36.3394	36.3394	36.3394	39.043	39.043	39.043
NM_001013364	14.1031	14.1032	14.1032	136.509	136.509	136.515	6.81009	6.81016	67.713	67.7128	45.8969	45.8969	84.9696	84.9717	78.0725	78.0715	78.0725	30.8833	30.8833	30.8833
NM_001013400	0	0	0	0	0	0	0	0	0	0	0.506304	0.506304	0	0	0	0	0	0	0	0
NM_001013400	0	0	0	0	0	0	0	0	0	0	0.506304	0.506304	0	0	0	0	0	0	0	0
NM_001013401	0	0	0	0.505923	0.505922	0.505912	0.245114	0.245115	1.87915	1.87915	0	0	0.365292	0.365281	0	0	0	0	0	0
NM_001013402	0	0	0	10.9591	10.9591	10.9584	0	0	12.6785	12.6787	0	0	6.38523	6.38496	0	0	0	10.5959	10.5959	10.5959
NM_001013582	61.5612	61.562	61.562	8.65562	8.6557	8.65528	87.1534	87.1533	3.49439	3.4944	14.8616	14.8616	12.713	12.7128	31.3651	31.3654	31.3651	28.5754	28.5754	28.5754
NM_001013583	0	0	0	0	0	0	0.78997	0.789969	0	0	0	0	0	0	0.357777	0.357777	0.357777	0	0	0
NM_001013584	13.9089	13.9087	13.9087	0	0	0	10.6285	10.6284	0	0	17.1076	17.1076	0.193987	0.193985	13.0705	13.0705	13.0705	1.10625	1.10625	1.10625
NM_001013585	0.121322	0.121322	0.121322	0.954047	0.954043	0.954048	0	0	0.365735	0.365733	0	0	2.00855	2.00856	0	0	0	4.46316	4.46316	4.46316
NM_001013586	16.7073	16.7075	16.7075	6.1534	6.15339	6.15337	94.7346	94.7338	9.9052	9.90519	19.7052	19.7052	6.38318	6.38307	96.1677	96.1655	96.1677	24.6322	24.6322	24.6322
NM_001013587	246.576	246.599	246.579	188.243	188.177	188.17	288.312	288.352	146.287	146.366	214.577	214.525	191.226	191.279	312.362	312.364	312.362	207.772	207.745	207.782
NM_001013588	10.4178	10.4177	10.4177	12.77	12.7699	12.7704	9.40258	9.40261	10.3464	10.3464	15.7135	15.7135	11.592	11.5924	14.1208	14.1207	14.1208	14.77	14.77	14.77
NM_001013589	394.257	393.875	379.388	342.967	342.627	345.301	585.621	586.475	233.817	233.717	318.994	320.293	525.177	547.223	537.643	539.403	537.549	1298.65	1297.49	1300.88
NM_001013590	108.242	108.243	108.243	7.2945	7.29453	7.2947	258.635	258.636	4.95949	4.95951	590.278	590.278	7.19489	7.19517	507.638	507.64	507.638	61.1307	61.1307	61.1307
NM_001013591	0	0	0	0.112135	0.112135	0.112133	0	0	0	0	0	0	0	0	0	0	0	0	0	0
NM_001013592	0.374424	0.37442	0.37442	1.16016	1.16016	1.16011	0	0	0.306161	0.306162	0.335115	0.335115	0.424919	0.424916	0	0	0	1.04761	1.04761	1.04761
NM_001013593	19.6395	19.6393	19.6393	4.44806	4.44803	4.44789	12.3022	12.3022	9.85424	9.85428	7.50519	7.50519	0.903839	0.903806	4.92125	4.92128	4.92125	2.34096	2.34096	2.34096
NM_001013594	0	0	0	0	0	0	0	0	0	0	0	0	0	0	0	0	0	0	0	0
NM_001013595,NM_001243570	0	0	0	0	0	0	0	0	0	0	0	0	0	0	0	0	0	0	0	0
NM_001013597,NM_001166297	24.2016	24.2014	24.2011	58.8283	58.8282	58.8265	36.5702	36.569	25.6157	25.6158	17.3625	17.3629	28.3054	28.3042	24.1082	24.1076	24.1081	31.3197	31.3205	31.3196
NM_001013598	217.52	217.518	217.518	95.1801	95.1804	95.1781	184.506	184.505	99.6514	99.6525	125.454	125.454	121.722	121.721	214.151	214.152	214.151	149.316	149.316	149.316
NM_001013599	1801.71	1801.7	1801.7	545.44	545.439	545.408	3048.85	3048.85	738.498	738.506	1524.93	1524.93	865.642	865.632	1593.77	1593.77	1593.77	1200.86	1200.86	1200.86
NM_001013600	0	0	0	15.0033	15.0033	15.0036	5.31907	5.31911	0	0	0	0	0	0	0	0	0	0	0	0
NM_001013601	1.75413	1.75417	1.75417	444.864	444.864	444.858	0	0	322.838	322.838	0	0	101.774	101.774	0	0	0	7.31717	7.31717	7.31717
NM_001013602	68.5887	68.5871	68.587	73.6908	73.6911	73.6876	30.3587	30.3585	30.8887	30.8888	19.6636	19.6636	40.9854	40.9846	25.7687	25.7689	25.7687	41.4417	41.4417	41.4417
NM_001013603	24.36	24.3602	24.3603	19.1675	19.1676	19.1681	24.0903	24.0903	25.4631	25.4631	36.7714	36.7714	28.9102	28.9114	37.8432	37.843	37.8432	63.7011	63.7011	63.7011
NM_001013604	0	0	0	0	0	0	0	0	0	0	0	0	0	0	0	0	0	0	0	0
NM_001013605,NM_001113281	0	0	0	0.130526	0.130109	0.129975	0	0	0	0	0	0	0	0	0	0	0	0.122144	0.122243	0.122294
NM_001013606	2.99848	2.9985	2.9985	0	0	0	1.74494	1.74494	0	0	1.93079	1.93079	0	0	2.63166	2.63166	2.63166	0.326162	0.326162	0.326162
NM_001014382	44.1227	44.1229	44.1229	91.1307	91.1301	91.1286	52.7896	52.7896	34.9623	34.9623	47.1801	47.1801	47.128	47.1263	36.6772	36.6764	36.6772	49.8285	49.8285	49.8285
NM_001014383,NM_001014384	21.316	21.3215	21.3365	2.62496	2.62469	2.62556	21.0734	21.0646	5.92704	5.92611	4.20017	4.20187	2.15305	2.1523	7.08596	7.08562	7.08699	3.37139	3.37171	3.37158
NM_001014385	0	0	0	0	0	0	0	0	0	0	0	0	0	0	0	0	0	0	0	0
NM_001014386	2.35251	2.35255	2.35255	16.5185	16.5184	16.5182	0.598651	0.598654	0	0	2.75288	2.75288	0.43036	0.430351	2.05999	2.06	2.05999	0.549295	0.549295	0.549295
NM_001014387	498.976	498.978	498.977	444.787	444.785	444.779	336.471	336.471	449.458	449.458	1415.28	1415.28	865.801	865.801	967.359	967.364	967.359	1176.16	1176.16	1176.16
NM_001014388	1140.88	1140.86	1140.86	1139.48	1139.48	1139.52	523.858	523.851	664.382	664.381	1750.64	1750.64	1085.65	1085.68	822.02	822.025	822.02	2829.5	2829.5	2829.5
NM_001014389	97.4816	97.4799	97.4799	111.393	111.393	111.397	51.8829	51.8829	129.74	129.74	117.929	117.929	116.707	116.712	126.065	126.064	126.065	75.4697	75.4697	75.4697
NM_001014391	134.173	134.171	134.17	1.65609	1.65609	1.656	402.448	402.446	1.79954	1.79956	119.366	119.366	0.351059	0.351044	66.2809	66.2814	66.2809	20.8385	20.8385	20.8385
NM_001014392	0	0	0	0	0	0	0	0	0	0	0	0	0	0	0.496841	0.496844	0.496841	0	0	0
NM_001014393	0	0	0	0	0	0	0	0	0.423274	0.423273	0	0	0	0	0	0	0	0	0	0
NM_001014844	283.892	283.892	283.892	822.062	822.063	822.021	350.43	350.429	496.699	496.705	221.197	221.197	503.917	503.901	236.5	236.502	236.5	715.612	715.612	715.612
NM_001014845	0	0	0	0	0	0	0	0	0	0	0	0	0	0	0	0	0	0	0	0
NM_001014846	0	0	0	0	0	0	0	0	0.320909	0.297931	0	0	0	0	0	0	0	0	0	0
NM_001014847	296.155	296.16	296.16	133.691	133.691	133.686	288.051	288.05	123.405	123.408	198.456	198.456	118.853	118.852	209.278	209.279	209.278	158.966	158.966	158.966
NM_001014848	17.2099	17.2339	17.2885	4.99796	5.06097	5.05946	28.2463	28.1395	7.03037	6.99226	14.2317	14.2917	5.79891	5.76396	30.2039	30.18	30.0433	9.45168	9.50334	9.48537
NM_001014849,NM_001113241	12.917	12.9195	12.9232	14.4303	14.4237	14.4304	13.5814	13.5841	17.7739	17.7729	10.1631	10.1663	21.0857	21.0862	15.4556	15.452	15.4619	28.3933	28.3853	28.39
NM_001014850	44.2317	44.2319	44.2318	16.47	16.47	16.4689	30.6463	30.6462	20.0328	20.0329	22.2965	22.2965	33.7375	33.7357	31.5124	31.5128	31.5124	46.3042	46.3042	46.3042
NM_001014851	15.588	15.5881	15.5881	15.6135	15.6136	15.6127	14.3462	14.3462	11.3543	11.3543	4.67033	4.67033	19.204	19.2036	4.0576	4.05765	4.0576	10.6898	10.6898	10.6898
NM_001014852	16.8754	16.8754	16.8754	10.6739	10.6739	10.6743	11.8234	11.8233	18.7131	18.7132	64.7431	64.7431	19.1364	19.1367	100.387	100.387	100.387	39.189	39.189	39.189
NM_001014853	28.0235	28.0236	28.0236	4.86914	4.86914	4.86907	22.756	22.756	4.0014	4.00138	11.7598	11.7598	3.49625	3.49618	19.1045	19.1043	19.1045	7.26088	7.26088	7.26088
NM_001014854	66.8949	66.8946	66.8946	7.48719	7.48723	7.48704	62.1973	62.1965	4.83275	4.83275	40.8664	40.8664	9.49417	9.49409	61.7922	61.7916	61.7922	30.4093	30.4093	30.4093
NM_001014855	177.905	177.904	177.904	103.332	103.332	103.331	194.882	194.88	112.084	112.084	144.722	144.722	151.924	151.927	174.589	174.588	174.589	234.941	234.941	234.941
NM_001014856	25.5974	25.5974	25.5975	32.1082	32.1082	32.1086	30.1565	30.1567	56.0053	56.0052	63.8626	63.8626	57.782	57.7841	126.589	126.589	126.589	84.0607	84.0607	84.0607
NM_001014857,NM_001105609	0	0	0	0	0	0	0	0	0	0	0	0	0	0	0	0	0	0	0	0
NM_001014858	3.16605	3.16606	3.16606	2.05246	2.05245	2.05249	1.28356	1.28357	4.56227	4.56226	1.94132	1.94132	7.21697	7.21691	0.603442	0.603443	0.603442	4.12104	4.12104	4.12104
NM_001014859	0	0	0	20.9197	20.9197	20.9189	0.426256	0.426254	23.6014	23.6014	0.169114	0.169114	14.5444	14.544	0.13691	0.136911	0.13691	4.03566	4.03566	4.03566
NM_001014860	94.3852	94.3859	94.3859	271.588	271.587	271.598	116.73	116.73	256.673	256.672	315.838	315.838	230.378	230.378	233.706	233.705	233.706	119.074	119.074	119.074
NM_001014861	76.6475	76.6474	76.6474	389.051	389.05	389.035	43.3252	43.3251	181.83	181.831	7.60494	7.60494	129.302	129.297	23.0649	23.0649	23.0649	194.702	194.702	194.702
NM_001014862	1688.1	1688.12	1688.12	562.026	562.026	562.002	1179.72	1179.73	363.12	363.119	1154.04	1154.04	467.412	467.409	1426.19	1426.2	1426.19	1470.47	1470.47	1470.47
NM_001014863	29.7768	29.7767	29.7767	2.54903	2.54906	2.54894	17.3795	17.3795	3.10013	3.10012	24.0642	24.0642	5.74484	5.74463	29.0885	29.0886	29.0885	5.73815	5.73815	5.73815
NM_001014864	3.66707	3.66702	3.66702	0	0	0	0.79872	0.798723	0.147639	0.147639	0.663345	0.663345	0	0	0.394052	0.394056	0.394052	0.242985	0.242985	0.242985
NM_001014865	54.9353	54.9352	54.9352	17.054	17.054	17.0536	60.0356	60.0354	10.5706	10.5706	31.1589	31.1589	15.6542	15.6537	56.6716	56.6719	56.6716	26.3448	26.3448	26.3448
NM_001014866	42.8064	42.8058	42.8058	25.0915	25.0915	25.0905	20.7144	20.7144	15.1683	15.1683	6.63174	6.63174	16.8326	16.8324	7.07139	7.07129	7.07139	16.7103	16.7103	16.7103
NM_001014867	14.2002	14.2002	14.2003	17.9726	17.9726	17.9735	8.41963	8.41965	15.7273	15.7273	25.9085	25.9085	16.5245	16.5252	41.693	41.6926	41.693	23.7237	23.7237	23.7237
NM_001014868	0	0	0	0	0	0	0	0	0	0	0	0	0	0	0.0745682	0.0747592	0.0720974	0	0	0
NM_001014869	12.7573	12.7574	12.7574	16.5159	16.5158	16.5165	13.5494	13.5494	20.0998	20.0998	23.8224	23.8224	30.5362	30.5365	33.6961	33.6962	33.6961	24.4298	24.4298	24.4298
NM_001014870	13.197	13.1971	13.1971	136.933	136.932	136.932	22.2629	22.2632	58.5097	58.51	18.5812	18.5812	16.3852	16.3848	33.341	33.3407	33.341	21.8912	21.8912	21.8912
NM_001014871	92.5916	92.6894	92.712	36.631	36.7053	36.7051	93.5271	93.4332	34.4396	34.4227	73.3988	73.5181	40.6098	40.6339	92.254	92.1681	92.1097	54.5476	54.5731	54.6138
NM_001014872	29.0955	29.0955	29.0955	6.06985	6.06985	6.06962	18.7476	18.7477	5.9616	5.96162	8.18413	8.18413	9.02747	9.02709	10.5478	10.5475	10.5478	11.9703	11.9703	11.9703
NM_001014873	73.8377	73.8367	73.8367	35.6803	35.6803	35.6797	50.1699	50.1698	49.1702	49.1704	61.318	61.318	48.3386	48.3378	91.188	91.1884	91.188	51.9498	51.9498	51.9498
NM_001014874	14.0389	14.0388	14.0388	3.45321	3.45321	3.45305	8.09519	8.09517	1.45368	1.45368	8.32705	8.32705	2.88317	2.88302	10.1517	10.1518	10.1517	4.24377	4.24377	4.24377
NM_001014875	22.8114	22.8115	22.8115	67.0598	67.0596	67.0615	12.3975	12.3975	32.5555	32.5555	26.3822	26.3822	41.4629	41.4644	28.5105	28.5103	28.5105	54.9272	54.9272	54.9272
NM_001014876	18.478	18.4781	18.4781	24.2671	24.2672	24.2676	29.7271	29.7271	35.7198	35.72	139.256	139.256	25.7184	25.7195	220.456	220.458	220.456	52.0345	52.0345	52.0345
NM_001014877	39.2249	39.2245	39.2245	10.7783	10.7784	10.7772	44.7535	44.7537	9.95398	9.95401	22.5752	22.5752	29.3083	29.3065	31.5302	31.5299	31.5302	25.2761	25.2761	25.2761
NM_001014878	0	0	0	0.0978196	0.0978195	0.0978211	0	0	0	0	0	0	0	0	0	0	0	0	0	0
NM_001014879	0	0	0	0	0	0	0	0	0	0	0.233541	0.233541	0	0	0	0	0	0	0	0
NM_001014880	38.586	38.5849	38.5849	95.4649	95.4649	95.4606	37.8281	37.8278	87.0404	87.0403	44.0251	44.0251	87.7337	87.7305	30.1803	30.1806	30.1803	81.7065	81.7065	81.7065
NM_001014881	16.9597	16.9788	16.9565	8.4427	8.4634	8.27445	14.3159	14.2785	3.72671	3.83334	4.63411	4.4815	8.02933	8.02913	12.4877	12.4999	12.4073	11.049	11.049	11.049
NM_001014883	101.655	101.655	101.655	62.1899	62.1901	62.1867	67.2419	67.2414	61.0483	61.0489	61.9985	61.9985	80.5746	80.5706	51.8665	51.8666	51.8665	47.8248	47.8248	47.8248
NM_001014884	309.222	309.215	309.215	750.341	750.341	750.336	877.142	877.142	544.281	544.282	668.209	668.209	469.144	469.142	340.548	340.547	340.548	398.725	398.725	398.725
NM_001014886	40.9353	40.9353	40.9352	11.3087	11.3086	11.308	40.4108	40.4106	11.6554	11.6554	37.1438	37.1438	7.74357	7.7432	36.6751	36.6754	36.6751	4.72327	4.72327	4.72327
NM_001014887	16.8376	16.8375	16.8375	1.24933	1.24934	1.24928	27.4095	27.4093	2.92101	2.92102	19.5092	19.5092	5.32084	5.32065	25.4899	25.4903	25.4899	10.6752	10.6752	10.6752
NM_001014888	68.8889	68.8883	68.8883	67.4163	67.4163	67.4154	72.4568	72.4567	51.9633	51.963	54.7498	54.7498	58.9427	58.9431	47.4588	47.4589	47.4588	70.6014	70.6014	70.6014
NM_001014889	76.1862	76.1862	76.1863	208.29	208.29	208.29	59.7151	59.7148	156.923	156.924	117.948	117.948	143.942	143.945	256.949	256.951	256.949	241.956	241.956	241.956
NM_001014890	0	0	0	0	0	0	0	0	0	0	0	0	0	0	0	0	0	0	0	0
NM_001014891	76.5061	76.5057	76.5057	177.71	177.71	177.711	80.897	80.8968	173.139	173.14	74.7354	74.7354	219.854	219.86	69.8948	69.8941	69.8948	231.094	231.094	231.094
NM_001014892	3.16735	3.16727	3.16727	0	0	0	2.47238	2.47235	0	0	0	0	0	0	0	0	0	0	0	0
NM_001014892	21.409	21.4088	21.4088	30.1953	30.1952	30.1937	18.7096	18.7095	17.1784	17.1786	6.68349	6.68349	26.1275	26.1265	6.67424	6.67432	6.67424	27.0165	27.0165	27.0165
NM_001014893	44.3999	44.3992	44.3991	39.8694	39.8694	39.8672	24.6658	24.6658	27.1556	27.1555	45.7309	45.7309	36.1897	36.1887	7.72972	7.72956	7.72972	10.8716	10.8716	10.8716
NM_001014894	518.474	518.468	518.468	88.1492	88.149	88.1489	304.156	304.156	134.666	134.666	1324	1324	180.692	180.697	1009.78	1009.79	1009.78	292.625	292.625	292.625
NM_001014895	45.5466	45.5462	45.5461	2.94243	2.94247	2.94231	31.6654	31.6653	2.83493	2.83494	10.208	10.208	1.30489	1.30484	23.0164	23.0164	23.0164	12.5822	12.5822	12.5822
NM_001014896	42.6969	42.6961	42.6961	27.9103	27.9103	27.9092	28.7687	28.7688	6.25914	6.25918	14.4155	14.4155	27.7205	27.7197	16.0596	16.0595	16.0596	28.8724	28.8724	28.8724
NM_001014897	6.15153	6.15151	6.15151	9.16742	9.16736	9.1676	6.5114	6.51142	7.93763	7.93762	12.3592	12.3592	7.28338	7.28357	15.6955	15.6954	15.6955	5.18294	5.18294	5.18294
NM_001014898	35.0687	35.069	35.069	43.7523	43.7522	43.7523	48.3324	48.3324	36.8194	36.8193	37.4327	37.4327	34.6403	34.6398	29.4119	29.4118	29.4119	37.3171	37.3171	37.3171
NM_001014899	0	0	0	0	0	0	0	0	0	0	0	0	0	0	0	0	0	0	0	0
NM_001014901	53.1746	53.1741	53.174	65.1525	65.1525	65.1479	132.315	132.315	59.3497	59.3499	133.692	133.692	74.7751	74.7714	106.433	106.431	106.433	64.7337	64.7337	64.7337
NM_001014903	1.69744	1.69744	1.69745	1.35557	1.35556	1.35562	1.64803	1.64803	0.938922	0.938916	7.77261	7.77261	2.22842	2.22845	6.40804	6.40785	6.40804	1.41881	1.41881	1.41881
NM_001014904	69.3381	69.3117	69.3297	61.2262	61.1937	61.1944	38.2118	38.2117	49.6242	49.6697	52.4808	52.4508	52.3596	52.4197	29.7996	29.8384	29.8324	44.4903	44.4802	44.5071
NM_001014905	24.2708	24.2705	24.2705	17.6396	17.6394	17.6393	21.5124	21.5123	11.547	11.5471	13.2306	13.2306	12.8155	12.8152	15.2498	15.2499	15.2498	15.8729	15.8729	15.8729
NM_001014906	226.506	226.503	226.503	60.5926	60.593	60.5866	201.645	201.644	45.0238	45.0244	98.079	98.079	54.3312	54.3282	102.982	102.982	102.982	90.1677	90.1677	90.1677
NM_001014907	24.1297	24.1291	24.1291	37.0708	37.0707	37.0704	32.1171	32.117	18.5362	18.5363	18.1691	18.1691	13.7697	13.7696	13.6736	13.6735	13.6736	24.2775	24.2775	24.2775
NM_001014908	44.7621	44.7618	44.7618	241.163	241.162	241.168	28.189	28.1893	67.6026	67.6013	29.955	29.955	65.7671	65.7648	20.5418	20.542	20.5418	44.8137	44.8137	44.8137
NM_001014909	0	0	0	0	0	0	0	0	0	0	0	0	0	0	0.11359	0.113591	0.11359	0	0	0
NM_001014910	0	0	0	0	0	0	0	0	0	0	0	0	0	0	0	0	0	0	0	0
NM_001014911	0.809529	0.809526	0.809527	0.683244	0.683242	0.68327	0.253622	0.253622	1.27914	1.27914	0.802315	0.802315	0.941701	0.941721	0.550564	0.550562	0.550564	0.334497	0.334497	0.334497
NM_001014912	12.8473	12.8471	12.8471	401.857	401.857	401.843	68.0386	68.0389	251.803	251.805	22.5123	22.5123	180.152	180.148	14.8482	14.8483	14.8482	259.796	259.796	259.796
NM_001014913	0	0	0	0	0	0	0	0	0	0	0	0	0	0	0	0	0	0	0	0
NM_001014913	0	0	0	0	0	0	0	0	0	0	0	0	0	0	0	0	0	0	0	0
NM_001014914	18.8967	18.8966	18.8966	94.3206	94.32	94.3251	14.2305	14.2306	145.727	145.726	103.354	103.354	140.765	140.768	46.4465	46.446	46.4465	110.993	110.993	110.993
NM_001014915	6.88197	6.882	6.882	2.24994	2.24996	2.24985	3.38686	3.38685	2.02511	2.02512	4.27297	4.27297	4.43682	4.43662	9.39481	9.3949	9.39481	1.29268	1.29268	1.29268
NM_001014916	30.4196	30.4198	30.4198	26.8342	26.8342	26.8349	17.2532	17.2533	46.6458	46.6459	85.9279	85.9279	48.0662	48.0668	118.125	118.126	118.125	36.5241	36.5241	36.5241
NM_001014918	0.894128	0.894136	0.894136	0.0837868	0.0837865	0.0837865	2.2151	2.2151	0.348038	0.348038	0.454585	0.454585	0.360261	0.36026	15.4504	15.4502	15.4504	1.73161	1.73161	1.73161
NM_001014919	9.47176	9.47172	9.47172	4.28774	4.28778	4.28761	10.1103	10.1103	8.46458	8.46457	11.7588	11.7588	12.117	12.1168	13.7296	13.7295	13.7296	5.72393	5.72393	5.72393
NM_001014920	64.6701	64.6687	64.6687	18.7297	18.7297	18.7285	54.1374	54.1376	19.5012	19.5011	57.6323	57.6323	35.5064	35.5047	21.4789	21.479	21.4789	16.1614	16.1614	16.1614
NM_001014921	11.7191	11.719	11.719	28.2161	28.2161	28.2163	12.7106	12.7106	27.944	27.9439	28.8263	28.8263	40.3334	40.3331	21.6542	21.6539	21.6542	31.2888	31.2888	31.2888
NM_001014922	0	0	0	0	0	0	0	0	0	0	0	0	0	0	0	0	0	0	0	0
NM_001014923	0	0	0	0	0	0	0	0	0.733881	0.733888	0	0	0.336499	0.336489	0	0	0	0.196632	0.196632	0.196632
NM_001014924	17.9813	17.9813	17.9813	4.13779	4.13781	4.13754	29.8428	29.8425	10.3036	10.3037	35.0603	35.0603	6.4029	6.40278	37.1389	37.1391	37.1389	13.6475	13.6475	13.6475
NM_001014925	13.0333	13.0328	13.0328	10.3038	10.3037	10.3029	14.9692	14.9693	7.40012	7.40012	6.16539	6.16539	11.2493	11.2486	9.89032	9.89043	9.89032	12.0167	12.0167	12.0167
NM_001014926	3.89073	3.89076	3.89076	0	0	0	1.00821	1.00822	0	0	0	0	0	0	1.89819	1.89818	1.89819	1.80686	1.80686	1.80686
NM_001014926	4.86407	4.89295	4.92282	0	0	0	2.56023	2.56055	0	0	0	0	0	0	3.16853	3.16608	3.14917	1.56758	1.56207	1.60687
NM_001014927	98.3617	98.3613	98.3612	11.418	11.418	11.4175	133.46	133.46	29.0507	29.0507	241.264	241.264	26.2664	26.2655	90.2071	90.2047	90.2071	33.4803	33.4803	33.4803
NM_001014928	36.9904	36.9906	36.9906	23.7305	23.7305	23.7316	18.6329	18.6328	38.299	38.2988	177.939	177.939	53.9593	53.9614	172.713	172.713	172.713	55.5393	55.5393	55.5393
NM_001014929	0	0	0	0.600614	0.600612	0.600583	0.0951216	0.0951219	0.865111	0.86511	0	0	0.294204	0.294194	0.103066	0.103065	0.103066	0.0891711	0.0891711	0.0891711
NM_001014930	13.3676	13.3674	13.3674	43.8186	43.8185	43.8189	12.4023	12.4023	36.4512	36.4512	32.9621	32.9621	33.3194	33.3202	37.6009	37.6006	37.6009	31.3437	31.3437	31.3437
NM_001014931	127.022	127.021	127.021	109.15	109.149	109.146	151.535	151.535	75.8407	75.8406	105.461	105.461	86.7297	86.7282	97.9775	97.9777	97.9775	207.466	207.466	207.466
NM_001014932	128.396	128.396	128.396	43.4593	43.4593	43.4586	135.551	135.552	36.3957	36.3958	93.6163	93.6163	46.6622	46.6619	130.567	130.568	130.567	103.057	103.057	103.057
NM_001014933	7.12951	7.12958	7.12958	13.5736	13.5735	13.5741	6.46437	6.46439	13.9079	13.9079	29.8692	29.8692	13.3991	13.3994	72.3272	72.3262	72.3272	20.4659	20.4659	20.4659
NM_001014934	7.72835	7.72826	7.72826	9.32725	9.32723	9.32712	5.95559	5.95561	7.48176	7.4818	7.43732	7.43732	8.4817	8.48163	10.2429	10.2429	10.2429	8.52203	8.52203	8.52203
NM_001014935	155.3	155.302	155.302	112.243	112.244	112.24	152.539	152.539	102.405	102.405	134.172	134.172	138.44	138.437	167.16	167.162	167.16	79.3783	79.3783	79.3783
NM_001014936	244.949	244.95	244.95	44.7884	44.7884	44.7897	198.633	198.635	48.2607	48.2607	299.226	299.226	52.1026	52.1041	407.123	407.117	407.123	181.615	181.615	181.615
NM_001014937	15.1973	15.1971	15.1971	16.523	16.523	16.522	22.7401	22.7403	21.9124	21.9124	14.0216	14.0216	17.9377	17.9369	14.1248	14.1248	14.1248	22.5608	22.5608	22.5608
NM_001014938	0.301119	0.294253	0.29911	0	0	0	2.47492	2.52515	0	0	2.71137	2.68049	0.343414	0.331183	0.51441	0.537038	0.616358	0.212993	0.208059	0.200476
NM_001014939	210.133	210.13	210.13	52.7976	52.7981	52.7966	228.272	228.27	41.0888	41.089	81.2038	81.2038	43.1298	43.1296	130.1	130.101	130.1	162.417	162.417	162.417
NM_001014940	0	0	0	0	0	0	0	0	0	0	0	0	0	0	0	0	0	0	0	0
NM_001014941	314.613	314.609	314.609	345.501	345.502	345.493	368.53	368.531	277.61	277.609	187.532	187.532	288.389	288.382	261.753	261.755	261.753	555.942	555.942	555.942
NM_001014942	31.3143	31.3142	31.3142	27.9132	27.9133	27.912	40.1506	40.1507	43.452	43.4523	35.8445	35.8445	48.3931	48.3913	27.5167	27.5166	27.5167	23.0658	23.0658	23.0658
NM_001014943	1.4707	1.47069	1.47069	3.34386	3.34384	3.34397	0.365789	0.365789	1.57033	1.57033	4.85361	4.85361	2.09029	2.09041	2.69363	2.69362	2.69363	2.5208	2.5208	2.5208
NM_001014944	9.02299	9.02306	9.02307	22.549	22.549	22.5492	7.98083	7.98086	21.6152	21.6153	19.8035	19.8035	12.5451	12.5453	30.9834	30.9833	30.9834	15.6065	15.6065	15.6065
NM_001014945	0.823908	0.8239	0.8239	3919.83	3919.83	3919.78	2.4633	2.46326	1500.45	1500.46	1.56777	1.56777	1562.78	1562.74	1.01217	1.01218	1.01217	546.031	546.031	546.031
NM_001014946	0.145309	0.145311	0.145311	0	0	0	0	0	0.576627	0.576626	0	0	0.307437	0.307435	0.0911157	0.0911139	0.0911157	0.202171	0.202171	0.202171
NM_001014947	15.6156	15.6157	15.6157	0	0	0	9.08823	9.08814	0.679791	0.679796	17.2887	17.2887	1.25728	1.25726	4.53678	4.5368	4.53678	5.13552	5.13552	5.13552
NM_001014948	15.0871	15.0869	15.0869	5.07048	5.07048	5.07053	6.72432	6.72428	5.79755	5.79758	23.9758	23.9758	8.12945	8.12969	26.6626	26.6623	26.6626	5.14984	5.14984	5.14984
NM_001014949	0.134071	0.134071	0.134071	0	0	0	0	0	0	0	0	0	0	0	0.0617987	0.0617972	0.0617987	0	0	0
NM_001014950	304.773	304.767	304.767	12.6352	12.6352	12.6344	291.535	291.537	6.21838	6.21844	123.24	123.24	24.1358	24.135	181.248	181.249	181.248	105.51	105.51	105.51
NM_001014951	0	0	0	0	0	0	0	0	0	0	0	0	0	0	0	0	0	0	0	0
NM_001014952	3.81493	3.81496	3.81496	3.93685	3.93687	3.93675	2.177	2.177	2.49267	2.49267	2.1894	2.1894	6.86776	6.86771	1.54571	1.54568	1.54571	3.13571	3.13571	3.13571
NM_001014953	20.9532	20.9529	20.9529	16.7671	16.7672	16.7666	23.3272	23.3271	5.39604	5.39604	8.91899	8.91899	1.90274	1.90268	6.78027	6.78032	6.78027	9.81205	9.81205	9.81205
NM_001014954	68.9195	68.9198	68.9198	57.5813	57.5812	57.5803	64.4923	64.4917	30.4254	30.4254	43.7246	43.7246	35.2162	35.2151	33.2129	33.2128	33.2129	49.0741	49.0741	49.0741
NM_001014955	75.6021	75.601	75.601	0.15734	0.15734	0.157338	62.3481	62.3476	0	0	87.7411	87.7411	0	0	16.8625	16.8625	16.8625	6.86119	6.86119	6.86119
NM_001014956	12.9571	12.9574	12.9574	21.5134	21.5134	21.5134	12.9045	12.9042	25.6663	25.6665	28.4876	28.4876	26.1294	26.1294	23.547	23.5472	23.547	10.5972	10.5972	10.5972
NM_001014957	111.793	111.85	111.841	10.1527	10.3215	10.1711	126.304	126.448	11.6737	11.3318	78.6968	78.5367	12.9778	13.0259	66.3022	66.3257	66.3649	20.7319	20.5572	20.617
NM_001014958	18.2757	18.2757	18.2757	5.7431	5.74315	5.74279	13.4612	13.4612	10.5065	10.5065	18.0701	18.0701	15.1765	15.1759	4.60142	4.60147	4.60142	9.18371	9.18371	9.18371
NM_001014959	3.54132	3.54131	3.54131	0.695064	0.695066	0.69504	3.98651	3.9865	3.44435	3.44436	3.0523	3.0523	3.069	3.06897	1.22781	1.22781	1.22781	1.44879	1.44879	1.44879
NM_001014960	8.96374	8.91344	8.90781	23.3133	23.2681	23.2532	9.31681	9.35783	25.2203	25.2362	16.0558	15.9955	26.7055	26.713	21.8075	21.8352	21.8929	38.0278	37.9877	37.979
NM_001014961	84.3468	84.3459	84.3458	3.73803	3.73803	3.7378	22.4788	22.4788	3.53549	3.53552	23.645	23.645	4.94279	4.94258	17.5845	17.5847	17.5845	4.96816	4.96816	4.96816
NM_001014962	19.6436	19.6432	19.6432	14.0167	14.0168	14.0157	18.3548	18.3548	15.7476	15.7477	9.98575	9.98575	21.5375	21.537	12.1753	12.1753	12.1753	19.0529	19.0529	19.0529
NM_001014963	18.4604	18.4604	18.4604	28.3034	28.3033	28.3048	24.1626	24.1627	23.4418	23.4417	34.1063	34.1063	21.0063	21.0073	15.5904	15.5903	15.5904	12.5138	12.5138	12.5138
NM_001014964	77.5113	77.5111	77.5111	46.8531	46.853	46.8519	70.7377	70.738	37.281	37.2812	44.2322	44.2322	29.7206	29.7192	51.7368	51.7368	51.7368	48.4142	48.4142	48.4142
NM_001014965	0.606685	0.606692	0.606693	1.88471	1.8847	1.88475	1.44545	1.44547	5.33319	5.3332	6.6079	6.6079	3.56267	3.56277	4.89774	4.89766	4.89774	1.95062	1.95062	1.95062
NM_001014966	213.708	213.705	213.705	25.1107	25.1107	25.1099	112.789	112.789	8.91015	8.9101	18.6617	18.6617	20.5029	20.5026	52.6644	52.6646	52.6644	37.5331	37.5331	37.5331
NM_001014967	16.1468	16.1469	16.1469	0	0	0	16.2136	16.2136	0.144025	0.144026	34.7833	34.7833	0.39856	0.398548	16.5746	16.5745	16.5746	1.92874	1.92874	1.92874
NM_001014982	0	0	0	0.365249	0.365248	0.365243	0	0	0.193775	0.193776	0	0	0.524181	0.524177	0	0	0	1.17038	1.17038	1.17038
NM_001014984,NM_174240	0	0	0	0	0	0	0	0	0	0	0	0	0	0	0	0	0	0	0	0
NM_001015511	1.62986	1.62988	1.62988	0	0	0	1.33431	1.33431	0	0	1.88191	1.88191	0	0	0.863475	0.863474	0.863475	0.177039	0.177039	0.177039
NM_001015512	71.3507	71.352	71.352	45.0241	45.0238	45.0252	30.044	30.0436	53.8621	53.8619	197.036	197.036	92.1632	92.1638	156.51	156.507	156.51	116.454	116.454	116.454
NM_001015513	2.59653	2.59653	2.59653	12.5222	12.5223	12.5221	3.44618	3.44617	11.8209	11.8209	4.1278	4.1278	12.3259	12.3256	2.26532	2.2653	2.26532	7.88691	7.88691	7.88691
NM_001015514	14.7555	14.7555	14.7555	20.02	20.0201	20.0198	7.19428	7.19422	15.1725	15.1726	8.64474	8.64474	11.0523	11.0525	8.20349	8.20344	8.20349	10.6843	10.6843	10.6843
NM_001015515	313.63	313.628	313.628	70.0439	70.0439	70.0402	319.922	319.92	51.401	51.4017	172.028	172.028	79.1661	79.1622	200.454	200.454	200.454	146.848	146.848	146.848
NM_001015516	1.4493	1.44931	1.44931	3.18756	3.18756	3.18764	0.485349	0.48535	7.37584	7.37582	20.7797	20.7797	5.00953	5.00978	15.8239	15.8237	15.8239	3.82227	3.82227	3.82227
NM_001015517	7.29068	7.29065	7.29065	0.815107	0.815103	0.815099	3.29522	3.29521	0.675845	0.675844	4.80127	4.80127	1.29696	1.29694	5.14387	5.14383	5.14387	1.32456	1.32456	1.32456
NM_001015518	4.40489	4.40489	4.40489	10.0079	10.0079	10.0079	3.33477	3.33473	7.17246	7.17248	4.89686	4.89686	7.13077	7.13078	4.00855	4.00859	4.00855	4.80267	4.80267	4.80267
NM_001015519	18.2042	18.204	18.204	40.2461	40.2458	40.2453	47.8268	47.827	26.1092	26.1092	27.1012	27.1012	57.8325	57.8306	14.698	14.6981	14.698	27.928	27.928	27.928
NM_001015520	2.90188	2.90183	2.90183	0.210802	0.210801	0.210796	1.19648	1.19648	0	0	1.54262	1.54262	0	0	0.222601	0.222603	0.222601	0	0	0
NM_001015521	26.9463	26.9458	26.9458	27.0611	27.0611	27.06	34.637	34.6369	32.233	32.2331	31.3453	31.3453	30.8144	30.8133	16.8008	16.801	16.8008	45.8999	45.8999	45.8999
NM_001015522	77.0048	77.0046	77.0046	17.5265	17.5265	17.5258	51.2161	51.2163	24.6503	24.6503	37.9996	37.9996	27.5534	27.5527	35.5905	35.5902	35.5905	30.2912	30.2912	30.2912
NM_001015524	27.0151	27.0154	27.0154	10.9306	10.9306	10.9301	27.4236	27.4236	17.6764	17.6764	25.5567	25.5567	23.4172	23.4164	24.1088	24.1085	24.1088	19.5522	19.5522	19.5522
NM_001015525	52.6906	52.7698	52.8159	13.6894	13.738	13.7258	58.6986	58.6359	11.5976	11.5882	28.5062	28.5612	13.676	13.7044	47.3423	47.2751	47.2265	22.5376	22.5555	22.5781
NM_001015526	0	0	0	14.4917	14.4917	14.4911	0	0	3.36758	3.36759	0	0	3.54306	3.54297	0	0	0	3.38054	3.38054	3.38054
NM_001015527	48.0072	48.0075	48.0074	40.894	40.8944	40.8931	59.8098	59.8092	56.7027	56.7033	60.3692	60.3692	65.1759	65.1768	69.4677	69.4687	69.4677	73.0706	73.0706	73.0706
NM_001015528	60.8708	60.8707	60.8706	15.3854	15.3855	15.3846	45.5772	45.5774	5.87158	5.8716	37.0133	37.0133	8.06206	8.0617	32.9534	32.9537	32.9534	21.5156	21.5156	21.5156
NM_001015529	9.90539	9.90538	9.90538	12.2395	12.2395	12.2393	8.79706	8.79711	16.3373	16.3373	18.0615	18.0615	14.989	14.989	24.713	24.713	24.713	16.6823	16.6823	16.6823
NM_001015531	7636.72	7636.78	7636.78	705.286	705.285	705.263	4961.91	4961.89	449.161	449.164	3906.46	3906.46	735.755	735.735	3131.39	3131.4	3131.39	2048.83	2048.83	2048.83
NM_001015532	26.2871	26.2862	26.2861	4.22366	4.22366	4.22338	15.5003	15.5004	2.50727	2.50725	16.3898	16.3898	5.11091	5.11064	9.723	9.72308	9.723	9.35229	9.35229	9.35229
NM_001015533	778.795	778.783	778.783	297.274	297.273	297.266	457.111	457.108	138.951	138.95	244.976	244.976	211.862	211.856	299.517	299.52	299.517	582.364	582.364	582.364
NM_001015534	72.4668	72.4677	72.4677	25.3418	25.3417	25.3416	48.7164	48.7165	33.6672	33.6673	69.7163	69.7163	36.568	36.5673	24.5399	24.5398	24.5399	34.9166	34.9166	34.9166
NM_001015535	6.97512	6.97503	6.97503	9.40484	9.40484	9.40447	12.4314	12.4314	9.02597	9.02597	10.0051	10.0051	12.4698	12.4693	6.44073	6.44063	6.44073	14.3707	14.3707	14.3707
NM_001015536	45.9742	46.0458	46.0575	70.076	70.1378	70.13	30.6411	30.5759	34.2609	34.2442	48.0945	48.1739	45.839	45.8848	63.4777	63.4053	63.351	58.205	58.2175	58.249
NM_001015537	0	0	0	0	0	0	0	0	0.186059	0.18606	0	0	0	0	0	0	0	0	0	0
NM_001015538	130.967	130.964	130.964	68.8798	68.8799	68.8765	140.983	140.984	30.2087	30.2087	73.1125	73.1125	51.2751	51.2726	58.7043	58.7047	58.7043	78.5519	78.5519	78.5519
NM_001015540	3.37916	3.37914	3.37914	3.82352	3.82354	3.82368	2.08538	2.08538	5.46705	5.46705	7.21014	7.21014	4.6185	4.61879	8.80479	8.80482	8.80479	3.07317	3.07317	3.07317
NM_001015541	3.33468	3.33467	3.33467	0	0	0	1.31769	1.31769	0	0	0.785141	0.785141	0	0	1.75142	1.75139	1.75142	0.124916	0.124916	0.124916
NM_001015542	0	0	0	0	0	0	0	0	0	0	0	0	0	0	0	0	0	0	0	0
NM_001015543	2089.94	2089.94	2089.94	247.966	247.969	247.966	1361.21	1361.21	180.645	180.646	1167.73	1167.73	326.45	326.45	1285.02	1285.02	1285.02	871.496	871.496	871.496
NM_001015546,NM_001160177	13.5061	13.5395	13.5318	0	0	0	3.92591	3.93411	0.178226	0.178199	1.70215	1.70457	0.240751	0.240741	4.0234	4.02085	4.01546	0.470952	0.470923	0.471245
NM_001015547	25.8588	25.8592	25.8592	11.1707	11.1706	11.1703	25.4276	25.4276	3.75194	3.75195	8.51977	8.51977	8.15066	8.15054	20.3851	20.385	20.3851	21.233	21.233	21.233
NM_001015548	800.052	799.941	799.776	258.77	258.626	258.618	343.357	343.542	304.051	304.115	1794.89	1794.46	402.929	402.879	1155.81	1155.92	1156.49	670.278	670.106	670.129
NM_001015548	351.095	351.098	351.098	110.552	110.552	110.554	146.122	146.122	118.629	118.63	734.01	734.01	165.909	165.91	518.927	518.925	518.927	290.977	290.977	290.977
NM_001015549	8.64859	8.64857	8.64857	19.3468	19.3468	19.346	13.9841	13.9841	34.1884	34.1884	8.60618	8.60618	14.317	14.3169	3.39833	3.39834	3.39833	14.3987	14.3987	14.3987
NM_001015550	0	0	0	0	0	0	0	0	0	0	0	0	0	0	0	0	0	0	0	0
NM_001015551	2.6228	2.6228	2.6228	0	0	0	2.68737	2.68735	0	0	3.23603	3.23603	0.200285	0.200293	5.11023	5.11021	5.11023	0.827818	0.827818	0.827818
NM_001015552	0	0	0	0	0	0	0	0	0	0	0	0	0	0	0	0	0	0	0	0
NM_001015553	0.601704	0.6017	0.6017	3.04577	3.04577	3.04573	0.576312	0.576312	1.56974	1.56974	0.392526	0.392526	2.37441	2.3744	0.273529	0.273524	0.273529	1.04038	1.04038	1.04038
NM_001015554	41.4224	41.4225	41.4225	32.9395	32.9394	32.9394	69.2165	69.2167	27.9273	27.9271	92.1506	92.1506	24.7038	24.7038	83.2641	83.2645	83.2641	27.657	27.657	27.657
NM_001015555	150.316	150.315	150.315	128.556	128.555	128.553	209.367	209.366	91.4579	91.4588	125.444	125.444	112.406	112.403	122.503	122.503	122.503	185.022	185.022	185.022
NM_001015556	5050.97	5050.87	5050.87	597.691	597.691	597.678	3184.16	3184.15	333.044	333.046	2457.04	2457.04	554.969	554.958	2062.95	2062.96	2062.95	1437.6	1437.6	1437.6
NM_001015557	0	0	0	0.0640026	0.0640024	0.0640023	0	0	0	0	0	0	0.0913407	0.0913389	0	0	0	0	0	0
NM_001015558	137.145	137.144	137.144	44.138	44.1378	44.1373	170.985	170.985	36.6997	36.7	79.7353	79.7353	49.0624	49.0613	108.705	108.705	108.705	84.1006	84.1006	84.1006
NM_001015559	7.27203	7.27204	7.27204	0.386305	0.386305	0.386296	18.9615	18.9615	1.86318	1.86317	9.15392	9.15392	1.41459	1.41455	12.8184	12.8182	12.8184	3.05486	3.05486	3.05486
NM_001015560	4.51058	4.51049	4.51049	10.7892	10.7892	10.7891	2.91903	2.91903	12.6564	12.6563	44.3218	44.3218	16.6073	16.6078	24.2628	24.2626	24.2628	9.63654	9.63654	9.63654
NM_001015561	290.612	290.611	290.611	48.5996	48.5997	48.6011	141.368	141.368	46.4343	46.4339	283.366	283.366	64.5367	64.5373	175.998	175.996	175.998	125.989	125.989	125.989
NM_001015562	85.286	85.2849	85.2848	149.65	149.651	149.647	64.7294	64.7292	84.5899	84.5899	52.391	52.391	127.307	127.304	37.1043	37.1047	37.1043	130.596	130.596	130.596
NM_001015563	4.12873	4.12872	4.12873	5.72185	5.72184	5.72211	2.81802	2.81802	7.58611	7.58608	8.93056	8.93056	6.85602	6.85634	4.76004	4.75998	4.76004	5.46782	5.46782	5.46782
NM_001015564	34.6588	34.6586	34.6586	21.5997	21.5996	21.5994	48.2556	48.2559	15.5536	15.5536	45.751	45.751	19.8995	19.8991	59.6471	59.6476	59.6471	32.8647	32.8647	32.8647
NM_001015565	298.216	298.215	298.215	241.822	241.822	241.824	305.175	305.174	212.045	212.046	202.578	202.578	211.412	211.411	199.489	199.491	199.489	202.564	202.564	202.564
NM_001015566	139.155	139.156	139.157	115.01	115.01	115.012	131.327	131.327	113.45	113.45	140.381	140.381	118.278	118.279	324.78	324.782	324.78	120.445	120.445	120.445
NM_001015567	23.5828	23.5828	23.5829	36.0236	36.0236	36.0247	20.6124	20.6125	36.4037	36.4036	71.8967	71.8967	43.3861	43.3879	69.1273	69.1261	69.1273	35.0414	35.0414	35.0414
NM_001015568	29.101	29.1008	29.1009	61.3716	61.3712	61.3728	27.4501	27.4501	32.7837	32.7836	31.2545	31.2545	39.1655	39.1656	34.1867	34.1865	34.1867	51.9041	51.9041	51.9041
NM_001015569	84.8926	84.8931	84.893	69.8531	69.8533	69.8502	108.954	108.953	52.7238	52.7239	52.9128	52.9128	113.989	113.986	86.7227	86.7217	86.7227	78.1151	78.1151	78.1151
NM_001015570,NM_001039177	23.232	23.232	23.2236	1861.81	1861.75	1861.69	5.62021	5.62465	790.212	790.225	69.0595	69.0507	787.647	787.612	41.7379	41.7442	41.7579	970.771	970.74	970.751
NM_001015571	333.347	333.349	333.349	339.821	339.824	339.816	393.381	393.38	228.487	228.488	354.579	354.579	232.349	232.348	293.662	293.663	293.662	357.738	357.738	357.738
NM_001015572	69.0397	69.0395	69.0395	119.281	119.282	119.283	62.6322	62.6323	86.3153	86.3146	135.23	135.23	126.828	126.829	198.718	198.719	198.718	159.176	159.176	159.176
NM_001015573	69.944	69.9445	69.9445	11.5024	11.5024	11.5018	50.838	50.8377	7.10983	7.10992	12.0573	12.0573	13.0477	13.0472	16.2754	16.2757	16.2754	32.3988	32.3988	32.3988
NM_001015574	6.06466	6.06464	6.06464	3.81076	3.81075	3.81075	8.94187	8.94192	4.32635	4.32634	27.1988	27.1988	10.0806	10.0806	32.4397	32.4396	32.4397	10.1579	10.1579	10.1579
NM_001015575	46.7009	46.7011	46.7011	11.7747	11.7747	11.7743	40.9833	40.9832	11.2531	11.2531	17.1721	17.1721	17.9194	17.9186	26.813	26.8131	26.813	22.4112	22.4112	22.4112
NM_001015576	0	0	0	0	0	0	0	0	0.188787	0.188786	0	0	0	0	0	0	0	0	0	0
NM_001015577	17.8511	17.8507	17.8507	6.56983	6.56978	6.56961	15.9211	15.9211	9.8472	9.84714	10.954	10.954	8.51882	8.51866	8.7239	8.72394	8.7239	8.57415	8.57415	8.57415
NM_001015578	98.1046	98.2251	98.2881	40.895	40.993	41.0046	213.644	213.502	26.8385	26.823	187.349	187.468	60.0922	60.1439	156.818	156.681	156.557	63.2939	63.3561	63.4048
NM_001015579	19.9571	19.957	19.957	8.61168	8.61168	8.61171	9.06595	9.06589	8.38728	8.38727	8.27776	8.27776	11.1801	11.1803	13.4207	13.4206	13.4207	15.4086	15.4086	15.4086
NM_001015580	0	0	0	0.840282	0.840283	0.840249	0	0	0.182773	0.182773	0	0	0.493045	0.493025	0.170933	0.170933	0.170933	1.33927	1.33927	1.33927
NM_001015581	0.637477	0.637456	0.637456	0	0	0	0.240279	0.240279	0	0	0	0	0	0	0	0	0	0.110687	0.110687	0.110687
NM_001015582	8.86327	8.86322	8.86321	18.9579	18.958	18.9568	13.1824	13.1824	16.5977	16.5978	5.65009	5.65009	13.8614	13.861	7.32607	7.32604	7.32607	9.12841	9.12841	9.12841
NM_001015583	25.4036	25.4035	25.4034	28.2068	28.2067	28.2064	24.4901	24.4903	29.811	29.8111	34.8935	34.8935	28.8173	28.8169	21.3232	21.3229	21.3232	25.6676	25.6676	25.6676
NM_001015584	28.7112	28.7109	28.7109	12.3169	12.3168	12.3168	69.0209	69.0212	23.8546	23.8546	60.4043	60.4043	14.8899	14.8898	75.074	75.0731	75.074	28.327	28.327	28.327
NM_001015585	41.3564	41.3563	41.3564	22.7734	22.7734	22.7731	50.1071	50.1066	17.9017	17.9017	41.1448	41.1448	17.0829	17.0831	44.0351	44.035	44.0351	37.8767	37.8767	37.8767
NM_001015586	223.25	223.252	223.252	11.5431	11.5431	11.5433	294.397	294.394	52.2445	52.2442	982.426	982.426	39.7716	39.7729	559.655	559.657	559.655	106.956	106.956	106.956
NM_001015587	0	0	0	0	0	0	0	0	0	0	0	0	0	0	0	0	0	0.189121	0.189121	0.189121
NM_001015588	9.81003	9.81008	9.81008	0.40576	0.405758	0.40575	7.81431	7.81438	1.08376	1.08376	3.51065	3.51065	3.2261	3.22606	6.60137	6.6013	6.60137	2.03583	2.03583	2.03583
NM_001015589	38.5892	38.639	38.6037	26.3773	26.3773	26.376	31.4012	31.3374	26.9929	26.993	13.8666	13.8142	29.7257	29.7724	19.1471	19.1183	19.0569	43.1858	43.1986	43.181
NM_001015590	0.251088	0.25109	0.25109	0.395209	0.395208	0.3952	0.0947771	0.0947767	0.105184	0.105184	0.234755	0.234755	0	0	0	0	0	0.266232	0.266232	0.266232
NM_001015591	0.858928	0.858932	0.858932	0	0	0	2.26897	2.26896	0	0	1.74474	1.74474	0	0	1.57346	1.57343	1.57346	0.201236	0.201236	0.201236
NM_001015592	1109.16	1109.16	1109.16	814.945	814.948	814.92	1689.75	1689.76	914.944	914.947	752.208	752.208	954.055	954.035	1066.02	1066.02	1066.02	1332.78	1332.78	1332.78
NM_001015593	60.2041	60.2035	60.2035	23.307	23.3069	23.307	73.9344	73.9338	24.9929	24.993	48.2981	48.2981	30.5031	30.5029	56.8748	56.8743	56.8748	61.6503	61.6503	61.6503
NM_001015594	2.80819	2.79984	2.78156	13.4298	13.4051	13.4097	1.87251	1.88821	27.2638	27.2545	24.3003	24.1548	27.9983	28.0006	18.2027	18.2726	18.2286	7.78736	7.77129	7.76739
NM_001015595	0	0	0	16.3865	16.3866	16.3856	0.166208	0.166207	16.0595	16.0597	0	0	12.4101	12.4097	0	0	0	1.38243	1.38243	1.38243
NM_001015596	33.2459	33.246	33.246	69.5361	69.5361	69.5382	30.0137	30.0135	55.2991	55.2993	49.7867	49.7867	52.1524	52.1529	55.0809	55.0809	55.0809	106.748	106.748	106.748
NM_001015597	82.7364	82.7353	82.7353	13.2444	13.2445	13.2439	25.8194	25.8193	8.29856	8.29864	25.9656	25.9656	19.0746	19.0741	17.3885	17.3887	17.3885	15.6898	15.6898	15.6898
NM_001015598	0	0	0	0	0	0	0	0	0	0	0	0	0	0	0	0	0	0	0	0
NM_001015598	1.52388	1.52387	1.52387	0	0	0	2.83744	2.83742	0	0	2.01895	2.01895	0	0	6.8225	6.82255	6.8225	1.43647	1.43647	1.43647
NM_001015599	0.170974	0.170977	0.170977	1.07746	1.07746	1.07746	0.772212	0.772216	1.14306	1.14306	1.27831	1.27831	1.57736	1.57731	0.418388	0.418389	0.418388	0.120884	0.120884	0.120884
NM_001015600	18.238	18.2379	18.2379	0	0	0	12.1724	12.1724	0	0	10.6031	10.6031	0	0	4.8235	4.82356	4.8235	2.4641	2.4641	2.4641
NM_001015601	0	0	0	41.8599	41.8598	41.8595	0.151132	0.151131	29.9222	29.9224	0	0	34.2857	34.2856	0.147217	0.147216	0.147217	25.3935	25.3935	25.3935
NM_001015602	2.62143	2.6215	2.6215	37.1219	37.1219	37.1227	3.15032	3.15031	34.6434	34.6435	17.8023	17.8023	46.4908	46.4919	7.0714	7.07138	7.0714	22.9435	22.9435	22.9435
NM_001015603	9.18553	9.18551	9.1855	20.412	20.4118	20.4115	8.51831	8.51839	10.7932	10.7932	3.73986	3.73986	13.8369	13.8362	13.4687	13.4687	13.4687	12.3396	12.3396	12.3396
NM_001015604	5.40285	5.40279	5.40279	0	0	0	2.97065	2.97066	0	0	2.06546	2.06546	0	0	2.50527	2.50528	2.50527	0.145899	0.145899	0.145899
NM_001015605	0	0	0	0	0	0	0	0	0	0	0	0	0	0	0	0	0	0	0	0
NM_001015606	4.65065	4.65064	4.65064	7.60674	7.60673	7.60704	2.40792	2.40793	8.61923	8.61927	8.48645	8.48645	6.70806	6.70835	8.25816	8.25813	8.25816	11.4498	11.4498	11.4498
NM_001015607	0	0	0	0	0	0	0	0	0	0	0.348408	0.348408	0	0	0	0	0	0	0	0
NM_001015608	1641.92	1641.97	1641.92	226.553	226.498	226.49	2011.34	2011.42	115.531	115.532	892.696	892.646	147.846	147.845	1383.19	1383.19	1383.23	823.47	823.446	823.479
NM_001015609	55.6165	55.6158	55.6158	6.38519	6.3852	6.38491	38.9742	38.974	6.20169	6.20174	17.9338	17.9338	7.5104	7.5102	28.64	28.6403	28.64	10.9328	10.9328	10.9328
NM_001015610	0	0	0	0.72371	0.723707	0.723694	0.149212	0.149212	0.61214	0.612141	0	0	0.413416	0.413412	0.131353	0.131352	0.131353	0	0	0
NM_001015611	2.73362	2.73366	2.73366	0	0	0	1.12665	1.12665	0	0	2.69079	2.69079	0	0	1.41113	1.41113	1.41113	0.528853	0.528853	0.528853
NM_001015612	5.40077	5.40077	5.40077	6.26796	6.26793	6.26814	5.8933	5.89332	4.79532	4.79534	6.78691	6.78691	5.9094	5.90941	19.0889	19.0888	19.0889	17.7448	17.7448	17.7448
NM_001015613	1.15112	1.15111	1.15111	433.053	433.054	433.025	0.73841	0.738411	307.749	307.753	1.03035	1.03035	468.843	468.839	0.155668	0.155668	0.155668	437.109	437.109	437.109
NM_001015614	65.4623	65.462	65.462	10.8984	10.8984	10.8976	57.3968	57.3965	11.0814	11.0815	38.4782	38.4782	17.4422	17.4414	25.9251	25.9253	25.9251	18.3074	18.3074	18.3074
NM_001015615	229.596	229.593	229.593	297.256	297.256	297.248	261.908	261.906	216.318	216.319	212.403	212.403	196.33	196.328	290.652	290.65	290.652	285.301	285.301	285.301
NM_001015616	61.026	61.026	61.026	6.1602	6.16021	6.1601	29.6198	29.6198	3.48247	3.48251	23.218	23.218	6.90373	6.90357	28.9546	28.955	28.9546	9.85889	9.85889	9.85889
NM_001015617	0	0	0	0	0	0	0	0	0.376701	0.3767	0.395885	0.395885	0	0	0	0	0	0	0	0
NM_001015618	0	0	0	0	0	0	0	0	0	0	0.909746	0.909746	0	0	0	0	0	0	0	0
NM_001015619	25.792	25.7919	25.7919	32.0582	32.0585	32.0567	23.0623	23.0621	22.2797	22.2797	19.4467	19.4467	34.7005	34.6995	20.0743	20.0744	20.0743	28.6002	28.6002	28.6002
NM_001015620	0.893109	0.893107	0.893108	0.833776	0.833776	0.833797	0.462325	0.462324	3.53718	3.53718	6.2193	6.2193	2.55275	2.55287	11.2219	11.2217	11.2219	1.64711	1.64711	1.64711
NM_001015621	21.1648	21.1649	21.1649	42.5513	42.5513	42.5529	19.1172	19.1172	76.6359	76.6362	161.511	161.511	76.2508	76.2555	190.865	190.865	190.865	26.5052	26.5052	26.5052
NM_001015622	0	0	0	0	0	0	0	0	4.82356	4.82358	0	0	0.600567	0.600528	0	0	0	0	0	0
NM_001015623	20.9646	20.9646	20.9646	8.26645	8.26648	8.26598	18.1368	18.1369	10.6962	10.6962	20.9363	20.9363	15.1808	15.1802	23.7737	23.7736	23.7737	20.5694	20.5694	20.5694
NM_001015624	506.444	506.442	506.442	76.9536	76.9533	76.9495	636.314	636.314	51.3169	51.3172	323.53	323.53	54.5927	54.5917	673.629	673.623	673.629	269.451	269.451	269.451
NM_001015625	9.57943	9.57947	9.57947	1.94303	1.94303	1.94299	9.89275	9.89268	3.79916	3.79918	14.3341	14.3341	7.50001	7.49992	12.1701	12.1702	12.1701	6.0774	6.0774	6.0774
NM_001015626	69.0713	69.072	69.072	18.0778	18.0779	18.0775	109.834	109.834	16.059	16.059	119.563	119.563	13.8613	13.8613	140.719	140.719	140.719	127.182	127.182	127.182
NM_001015627	109.104	109.102	109.102	26.3667	26.3667	26.3658	127.77	127.77	24.529	24.5289	95.0846	95.0846	28.8709	28.8695	95.0785	95.0785	95.0785	33.6395	33.6395	33.6395
NM_001015628	489.644	489.645	489.645	95.4855	95.4858	95.4861	397.884	397.885	81.8816	81.8809	223.22	223.22	108.312	108.309	284.638	284.636	284.638	346.236	346.236	346.236
NM_001015629	12.3628	12.3627	12.3627	2.69539	2.6954	2.69525	9.11547	9.11547	1.87019	1.87018	11.0604	11.0604	4.83468	4.83453	14.0478	14.0481	14.0478	4.06314	4.06314	4.06314
NM_001015630	25.3366	25.3362	25.3362	29.6946	29.6946	29.6932	35.9672	35.9672	18.6265	18.6265	18.9315	18.9315	19.2674	19.2672	28.5337	28.5339	28.5337	23.6058	23.6058	23.6058
NM_001015631	24.8077	24.8078	24.8079	48.0221	48.022	48.023	25.1388	25.1387	48.6263	48.626	45.8812	45.8812	54.4544	54.4548	45.6264	45.6255	45.6264	76.0708	76.0708	76.0708
NM_001015632	0	0	0	0	0	0	0	0	0	0	0	0	0	0	0	0	0	0	0	0
NM_001015633	374.892	374.884	374.884	217.939	217.938	217.939	456.045	456.04	92.1113	92.1104	149.012	149.012	135.785	135.785	222.317	222.32	222.317	306.794	306.794	306.794
NM_001015634	0	0	0	0	0	0	0	0	0	0	0	0	0	0	0	0	0	0	0	0
NM_001015635	0.393022	0.39302	0.39302	0.288125	0.288126	0.288124	4.23233	4.23232	0	0	0.156866	0.156866	0	0	1.42913	1.42914	1.42913	1.08411	1.08411	1.08411
NM_001015636	16.3817	16.3819	16.382	68.7326	68.7325	68.7314	17.5575	17.5574	25.7497	25.7497	7.74743	7.74743	20.6688	20.6686	18.7991	18.7987	18.7991	9.1165	9.1165	9.1165
NM_001015637	9.0571	9.05721	9.05722	91.2366	91.2363	91.2409	7.49748	7.49745	62.1807	62.1806	60.6936	60.6936	49.0853	49.0874	107.48	107.48	107.48	28.6519	28.6519	28.6519
NM_001015638	109.512	109.511	109.511	118.692	118.692	118.689	103.798	103.798	60.7022	60.7021	24.5055	24.5055	66.5193	66.5178	45.9116	45.9114	45.9116	121.826	121.826	121.826
NM_001015640	178.939	178.94	178.94	130.463	130.463	130.469	179.606	179.606	176.697	176.697	436.22	436.22	185.721	185.728	294.199	294.196	294.199	344.091	344.091	344.091
NM_001015641	16.2948	16.2946	16.2946	13.0795	13.0795	13.0788	11.7257	11.7258	4.49204	4.49203	1.80617	1.80617	6.41953	6.41931	8.43451	8.4346	8.43451	7.92164	7.92164	7.92164
NM_001015642	0.330045	0.330039	0.330039	0.389557	0.389557	0.389541	0.124057	0.124057	0	0	0.155653	0.155653	0	0	0.26895	0.268952	0.26895	0.231998	0.231998	0.231998
NM_001015643	25.8946	25.8947	25.8947	5.47615	5.47615	5.47618	22.505	22.5052	4.1287	4.12868	11.3499	11.3499	5.64419	5.64415	20.7824	20.7823	20.7824	11.6287	11.6287	11.6287
NM_001015644	17.024	17.0241	17.0241	19.7192	19.7192	19.7197	7.73492	7.73492	22.4743	22.4744	20.2632	20.2632	30.6046	30.6054	28.4235	28.4234	28.4235	40.5388	40.5388	40.5388
NM_001015645	2.17304	2.17305	2.17305	15.7919	15.7919	15.7929	1.53367	1.53367	8.98022	8.98022	5.15965	5.15965	7.46802	7.46836	10.1298	10.1298	10.1298	7.88361	7.88361	7.88361
NM_001015646	8.04651	8.04646	8.04646	37.4994	37.4995	37.5012	4.56316	4.56315	46.87	46.8697	91.3766	91.3766	47.1201	47.1218	94.0606	94.061	94.0606	21.7044	21.7044	21.7044
NM_001015647	264.369	264.368	264.368	41.0441	41.0442	41.0444	152.968	152.968	37.8161	37.8164	162.001	162.001	65.4216	65.4226	199.601	199.601	199.601	193.937	193.937	193.937
NM_001015648	25.5293	25.529	25.529	39.2545	39.2544	39.2571	18.1249	18.1247	44.3556	44.3557	69.8662	69.8662	59.2347	59.2378	62.2863	62.2856	62.2863	35.0173	35.0173	35.0173
NM_001015649	3.97243	3.97246	3.97246	10.2532	10.2531	10.2535	1.32719	1.32719	8.16948	8.16945	3.87782	3.87782	11.3469	11.3471	2.64457	2.64453	2.64457	7.03885	7.03885	7.03885
NM_001015650	6.88813	6.88804	6.88804	2.21435	2.21437	2.21429	8.93635	8.93623	2.14544	2.14547	19.4926	19.4926	2.14071	2.1407	19.1067	19.1066	19.1067	5.64098	5.64098	5.64098
NM_001015651	43.2736	43.2741	43.2741	10.4843	10.4843	10.4844	26.2337	26.2336	4.97267	4.97267	22.5427	22.5427	5.04361	5.04368	23.9971	23.9969	23.9971	10.2851	10.2851	10.2851
NM_001015652	10.7966	10.7965	10.7965	5.48658	5.48657	5.48658	2.64599	2.646	3.56788	3.56788	8.30879	8.30879	6.84809	6.84814	8.69796	8.69784	8.69796	6.09081	6.09081	6.09081
NM_001015653	22.0889	22.0889	22.0889	42.9393	42.9392	42.9382	22.491	22.491	28.6339	28.6339	25.3089	25.3089	44.9977	44.9962	20.1837	20.1835	20.1837	32.9429	32.9429	32.9429
NM_001015654	6.92319	6.92333	6.92332	2.30169	2.30169	2.3016	13.6116	13.6115	6.02397	6.02403	7.51491	7.51491	3.18039	3.18031	4.17837	4.1782	4.17837	2.60751	2.60751	2.60751
NM_001015655	3221.12	3221.16	3221.16	2935.74	2935.74	2935.67	4914.96	4914.92	2691.73	2691.72	2893.65	2893.65	2945.57	2945.58	3536.7	3536.69	3536.7	4174.74	4174.74	4174.74
NM_001015656	4.15826	4.12372	4.13298	4.56289	4.51725	4.52677	2.88255	2.91085	4.36504	4.37549	10.3674	10.3124	5.25439	5.22324	11.2386	11.2666	11.3082	4.67083	4.65702	4.6454
NM_001015657	225.544	225.543	225.544	109.472	109.473	109.471	182.565	182.566	68.3084	68.3086	93.1286	93.1286	85.9002	85.8976	74.9722	74.9718	74.9722	168.573	168.573	168.573
NM_001015658	65.3677	65.3678	65.3678	37.0065	37.0065	37.0062	41.3981	41.3978	27.6995	27.6996	30.8622	30.8622	34.0502	34.0495	38.2151	38.215	38.2151	49.8817	49.8817	49.8817
NM_001015659	198.47	198.471	198.471	32.0863	32.0863	32.0869	214.677	214.678	31.6561	31.6562	66.574	66.574	35.7148	35.7144	73.3795	73.3796	73.3795	59.292	59.292	59.292
NM_001015660	2.90118	2.90122	2.90123	16.2127	16.2127	16.2129	3.84033	3.84034	16.2342	16.2342	12.895	12.895	14.5788	14.5792	8.93582	8.93577	8.93582	6.91112	6.91112	6.91112
NM_001015661	15.2271	15.2271	15.2271	14.9985	14.9985	14.9985	7.73264	7.73267	4.22185	4.22184	5.20604	5.20604	10.0684	10.0682	9.18884	9.1889	9.18884	13.6685	13.6685	13.6685
NM_001015662,NM_001113261	0	0	0	0.152956	0.152898	0.152897	0.0861497	0.0861319	1.4317	1.43223	0	0	1.30189	1.30277	0	0	0	1.51349	1.51261	1.51497
NM_001015663	81.1842	81.1834	81.1835	52.0746	52.0747	52.0732	92.3392	92.3391	70.0245	70.0243	122.374	122.374	76.3699	76.3713	109.641	109.641	109.641	178.785	178.785	178.785
NM_001015664	49.1845	49.1836	49.1836	19.6215	19.6213	19.6208	58.4523	58.452	13.5119	13.5118	20.6831	20.6831	21.3952	21.3948	31.208	31.2082	31.208	22.1977	22.1977	22.1977
NM_001015665	0.639812	0.811472	1.06535	0.590221	0.599471	0.609177	2.05734	0.678537	0.763929	0.748321	2.62476	2.65215	0.420245	0.384209	3.036	3.02595	3.00392	0.386478	0.409836	0.389288
NM_001015666	56.9122	56.9114	56.9114	85.4526	85.4524	85.4525	37.3727	37.3728	50.7838	50.7839	24.1581	24.1581	41.0137	41.0135	20.8031	20.8028	20.8031	59.6191	59.6191	59.6191
NM_001015667	6.37853	6.37836	6.37837	13.6348	13.6347	13.6352	2.49567	2.49567	12.0836	12.0836	11.3207	11.3207	13.2262	13.2264	4.26596	4.26592	4.26596	7.8663	7.8663	7.8663
NM_001015668	2.64843	2.64843	2.64843	8.05306	8.05298	8.0532	2.19939	2.19941	2.16169	2.16168	1.51236	1.51236	3.62491	3.62492	4.42735	4.42732	4.42735	8.8509	8.8509	8.8509
NM_001015669	0	0	0	1.11934	1.11935	1.11931	0	0	1.58437	1.58437	0	0	1.61955	1.61952	0	0	0	1.35915	1.35915	1.35915
NM_001015670	2.16005	2.16003	2.16003	2.41191	2.41189	2.41198	0.813198	0.813203	5.41531	5.41531	9.18572	9.18572	5.6803	5.68041	1.96983	1.96981	1.96983	2.24407	2.24407	2.24407
NM_001015671	19.7298	19.7296	19.7296	8.74214	8.74216	8.74175	43.1009	43.1011	5.4549	5.45492	18.7965	18.7965	8.05783	8.05771	35.6573	35.6574	35.6573	22.7098	22.7098	22.7098
NM_001015672	2.54709	2.54708	2.54708	1.608	1.60801	1.60801	1.51517	1.51517	1.38988	1.38989	6.09996	6.09996	2.36932	2.36935	3.69029	3.69029	3.69029	1.68149	1.68149	1.68149
NM_001015673	82.5297	82.5281	82.5281	0	0	0	88.0035	88.0041	0.460326	0.460326	140.376	140.376	0	0	104.324	104.322	104.324	12.4251	12.4251	12.4251
NM_001015674	0.174175	0.174176	0.174176	1.57682	1.57682	1.57684	0	0	2.35135	2.35136	0	0	1.69732	1.6973	0.368721	0.368723	0.368721	0.48516	0.48516	0.48516
NM_001015675	1.32977	1.32976	1.32976	3.81166	3.81166	3.81164	2.48118	2.48116	7.40699	7.40701	2.03532	2.03532	8.45973	8.45981	1.74297	1.74296	1.74297	8.33328	8.33328	8.33328
NM_001015676	0	0	0	0	0	0	0	0	0	0	0	0	0	0	0	0	0	0	0	0
NM_001015677	33.528	33.5278	33.5278	23.5664	23.5663	23.5664	26.9952	26.9952	15.7635	15.7635	29.3108	29.3108	25.1777	25.1776	29.8212	29.8212	29.8212	43.1246	43.1246	43.1246
NM_001015678	2.68469	2.68469	2.68469	1.50794	1.50794	1.50803	4.65652	4.65652	1.72529	1.72529	0.978904	0.978904	2.00804	2.00818	74.5075	74.5059	74.5075	9.26094	9.26094	9.26094
NM_001015679	9.00647	9.00663	9.00663	12.6467	12.6467	12.6468	4.66978	4.66978	15.5495	15.5496	16.5121	16.5121	12.5401	12.5402	8.26434	8.26433	8.26434	5.81001	5.81001	5.81001
NM_001015680	2.349	2.349	2.349	3.23911	3.23912	3.23918	1.61852	1.61852	6.17868	6.17869	4.89709	4.89709	4.34246	4.34254	2.86457	2.86456	2.86457	2.1065	2.1065	2.1065
NM_001017411,NM_174085	0	0	0	0	0	0	0	0	0.471436	0.471441	0	0	0	0	0	0	0	0	0	0
NM_001017428	37.7867	37.7875	37.7875	16.4316	16.4316	16.4308	45.2704	45.2705	21.0509	21.051	29.6534	29.6534	38.7596	38.7586	35.0914	35.0914	35.0914	52.2397	52.2397	52.2397
NM_001017933	0.940838	0.940831	0.940831	9.02625	9.02624	9.02626	0.4414	0.441399	6.80832	6.80833	1.3932	1.3932	11.5315	11.532	1.3687	1.3687	1.3687	7.52901	7.52901	7.52901
NM_001017934	170.85	170.852	170.852	84.7355	84.7352	84.7368	168.064	168.064	126.069	126.069	457.704	457.704	141.186	141.188	600.73	600.733	600.73	256.744	256.744	256.744
NM_001017935	0	0	0	0	0	0	0	0	0	0	0	0	0	0	0	0	0	0	0	0
NM_001017936	47.5802	47.5808	47.5808	0.284361	0.284361	0.284348	35.2946	35.2948	0.608455	0.608457	38.2574	38.2574	0	0	21.6962	21.6963	21.6962	4.07728	4.07728	4.07728
NM_001017937	38.9455	38.9454	38.9453	44.7299	44.7299	44.7274	54.5864	54.5865	44.4208	44.421	23.8206	23.8206	21.0876	21.0868	11.3335	11.3334	11.3335	18.5097	18.5097	18.5097
NM_001017938	33.4036	33.4038	33.4038	13.3315	13.3315	13.3307	27.8233	27.8232	15.1406	15.1407	17.4922	17.4922	9.35607	9.35594	17.2906	17.2906	17.2906	13.1176	13.1176	13.1176
NM_001017939	47.3473	47.347	47.3469	17.7033	17.7033	17.7027	39.8509	39.8508	19.1502	19.1503	35.0996	35.0996	21.5879	21.587	18.9561	18.9559	18.9561	14.1019	14.1019	14.1019
NM_001017940	29.6733	29.6741	29.6741	325.587	325.587	325.582	29.445	29.4452	35.2845	35.2845	109.498	109.498	12.8435	12.8434	566.2	566.206	566.2	95.9594	95.9594	95.9594
NM_001017941	44.8193	44.819	44.819	45.6648	45.6648	45.6624	31.6766	31.6765	67.6048	67.6049	79.0704	79.0704	49.3142	49.3121	7.73989	7.73995	7.73989	14.5296	14.5296	14.5296
NM_001017942	47.083	47.1734	47.2245	55.8093	55.9272	55.9461	39.3183	39.2386	176.552	176.509	71.5143	71.6641	162.47	162.552	83.3884	83.3005	83.1784	179.301	179.348	179.439
NM_001017942	49.4837	49.4825	49.4824	47.6351	47.6356	47.6319	37.9833	37.9833	186.305	186.306	64.518	64.518	147.681	147.678	65.8584	65.8586	65.8584	190.583	190.583	190.583
NM_001017943	0	0	0	0.273693	0.273692	0.273683	0	0	0	0	0	0	0	0	0	0	0	0	0	0
NM_001017944	3.93469	3.93473	3.93473	5.00179	5.00178	5.00199	2.61335	2.61336	3.32468	3.32468	10.4392	10.4392	6.08804	6.08832	16.1279	16.1277	16.1279	2.9838	2.9838	2.9838
NM_001017945	21.4608	21.4609	21.4609	27.8843	27.8843	27.882	11.7185	11.7185	19.0941	19.0943	12.0979	12.0979	24.3211	24.32	10.4725	10.4725	10.4725	16.0293	16.0293	16.0293
NM_001017946	35.7263	35.7266	35.7266	32.5864	32.5864	32.5856	26.4943	26.4942	32.2148	32.2149	24.4683	24.4683	29.2858	29.2848	22.2609	22.2608	22.2609	21.4127	21.4127	21.4127
NM_001017947,NM_001113251	139.624	139.565	139.547	12.7362	12.7033	12.7144	146.063	146.116	45.6072	45.6167	123.906	123.832	53.1132	53.0812	100.67	100.737	100.79	79.7081	79.6891	79.6667
NM_001017948	0.272667	0.272664	0.272665	0.0936483	0.0936482	0.0936509	0.646666	0.646665	1.04379	1.0438	0.548492	0.548492	0.38071	0.380724	4.29675	4.2967	4.29675	0.46475	0.46475	0.46475
NM_001017949	0	0	0	0	0	0	0	0	0	0	0	0	0	0	0	0	0	0	0	0
NM_001017950	221.22	221.222	221.222	0.386534	0.386532	0.386546	217.611	217.611	0.868322	0.868319	136.848	136.848	0.442895	0.442903	238.291	238.288	238.291	62.6521	62.6521	62.6521
NM_001017951	0	0	0	0	0	0	0	0	0	0	0	0	0	0	0	0	0	0	0	0
NM_001017952	9.49013	9.49	9.49	22.4658	22.4657	22.4662	8.79196	8.792	22.9437	22.9437	22.3532	22.3532	33.2335	33.2342	25.3578	25.3578	25.3578	51.6516	51.6516	51.6516
NM_001017953	57.1153	57.1155	57.1154	10.5458	10.5458	10.5454	104.882	104.881	21.2131	21.2132	40.5077	40.5077	34.5467	34.5459	38.7827	38.7831	38.7827	15.4012	15.4012	15.4012
NM_001017954	389.292	389.289	389.289	1075.73	1075.73	1075.7	543.427	543.423	856.276	856.284	278.142	278.142	1108.67	1108.62	219.435	219.436	219.435	1378.67	1378.67	1378.67
NM_001024469	21.0725	21.0728	21.0729	6.82112	6.82116	6.8215	8.56184	8.56186	4.8891	4.88908	35.6436	35.6436	6.78032	6.78044	28.6273	28.6272	28.6273	27.2312	27.2312	27.2312
NM_001024471	206.687	206.69	206.69	51.5216	51.5218	51.5225	113.383	113.383	34.1707	34.1705	209.03	209.03	68.0275	68.0285	174.594	174.592	174.594	163.887	163.887	163.887
NM_001024472	8.83856	8.83868	8.83869	2.38353	2.38353	2.3835	6.73733	6.73734	3.93747	3.93749	5.11713	5.11713	4.5725	4.57252	4.84322	4.84323	4.84322	6.5763	6.5763	6.5763
NM_001024473	0.804824	0.763515	0.833536	2.6653	2.63184	2.64398	0.551644	0.519956	6.22118	6.23167	3.60482	3.57877	5.06205	5.03632	2.13669	2.1649	2.18237	2.3262	2.31534	2.3111
NM_001024475	12.1405	12.1402	12.1402	43.1467	43.1465	43.1449	19.2457	19.2459	45.0197	45.0194	11.6864	11.6864	58.0852	58.082	17.4413	17.4414	17.4413	22.788	22.788	22.788
NM_001024476,NM_001113245	0	0	0	8.54112	8.53708	8.54072	0.285369	0.285365	3.04239	3.04379	0.45314	0.453025	5.08418	5.08744	0.395465	0.39549	0.395781	4.98048	4.97853	4.978
NM_001024477	3.78896	3.789	3.789	0.233455	0.233456	0.233448	19.2204	19.2203	1.39702	1.39703	1.16491	1.16491	0.171729	0.171723	76.7571	76.7567	76.7571	6.65755	6.65755	6.65755
NM_001024479	8.26377	8.26386	8.26386	7.67151	7.6715	7.67181	1.70062	1.70062	11.2082	11.2081	5.64233	5.64233	14.4162	14.4167	3.23272	3.23264	3.23272	6.87443	6.87443	6.87443
NM_001024480	56.6848	56.6846	56.6846	8.98629	8.98626	8.98592	38.5062	38.5065	11.0129	11.0128	26.0425	26.0425	9.14978	9.14913	21.2145	21.2148	21.2145	21.0601	21.0601	21.0601
NM_001024481	0	0	0	0	0	0	0	0	0	0	0	0	0	0	0	0	0	0	0	0
NM_001024482	29.3079	29.3077	29.3077	11.5825	11.5824	11.5821	20.8805	20.8805	7.79436	7.79442	9.51845	9.51845	20.3134	20.3129	24.9771	24.9771	24.9771	19.0424	19.0424	19.0424
NM_001024483	24.5633	24.5636	24.5636	16.1578	16.1578	16.1578	30.9005	30.9005	19.3146	19.3147	42.4499	42.4499	26.7761	26.7763	25.0221	25.0214	25.0221	6.29601	6.29601	6.29601
NM_001024483	28.3622	28.3625	28.3625	28.071	28.071	28.0709	44.8131	44.8131	22.3254	22.3254	49.3236	49.3236	41.4243	41.4229	34.3514	34.3511	34.3514	14.5165	14.5165	14.5165
NM_001024484	12.4423	12.4423	12.4423	56.8074	56.8073	56.8089	12.5142	12.5142	44.1241	44.1238	30.7817	30.7817	51.241	51.2411	22.0393	22.0393	22.0393	44.8245	44.8245	44.8245
NM_001024485	59.7455	59.7455	59.7455	7.37681	7.3768	7.37656	57.3568	57.3566	5.70075	5.70075	19.5296	19.5296	7.82713	7.82695	27.7157	27.7156	27.7157	12.7692	12.7692	12.7692
NM_001024486	0	0	0	401.307	401.307	401.3	0.550221	0.55022	353.292	353.293	0.132014	0.132014	208.264	208.258	0.0994112	0.0994103	0.0994112	139.461	139.461	139.461
NM_001024487	0.171484	0.171481	0.171481	0	0	0	0	0	0	0	0	0	0	0	0	0	0	0	0	0
NM_001024488	116.165	116.163	116.163	583.026	583.026	582.993	182.581	182.58	160.079	160.08	105.255	105.255	232.025	232.023	93.2619	93.2629	93.2619	248.677	248.677	248.677
NM_001024490	7.03735	7.03732	7.03732	0.502542	0.502543	0.502527	28.2553	28.2554	0.711536	0.711536	2.83865	2.83865	2.99934	2.99926	36.6431	36.6433	36.6431	5.9039	5.9039	5.9039
NM_001024491	0.306429	0.306432	0.306432	0.568527	0.568526	0.568532	0.11579	0.11579	0.472096	0.472098	1.22915	1.22915	0.322387	0.322384	1.08577	1.08577	1.08577	0.319443	0.319443	0.319443
NM_001024492	4.58696	4.54407	4.64438	1.10243	1.15623	1.15658	7.95886	7.94633	2.10448	1.99606	12.1471	12.2568	4.13295	4.16679	14.9135	14.9687	14.9308	5.74619	5.75316	5.77072
NM_001024493	1.17936	1.17934	1.17934	264.549	264.549	264.534	1.38408	1.38408	287.98	287.98	0.511723	0.511723	318.487	318.474	0.283623	0.283622	0.283623	515.553	515.553	515.553
NM_001024494	49.279	49.2787	49.2787	0	0	0	40.3354	40.3354	0.113835	0.113835	15.5413	15.5413	0.602226	0.602208	14.5755	14.5753	14.5755	2.56133	2.56133	2.56133
NM_001024494	31.4762	31.4752	31.4752	0	0	0	12.9428	12.9426	0	0	5.03728	5.03728	0	0	3.27876	3.27884	3.27876	0	0	0
NM_001024495	17.7581	17.7582	17.7582	15.5004	15.5005	15.4999	15.3874	15.3873	11.5392	11.5392	14.4183	14.4183	9.79099	9.79081	10.3837	10.3838	10.3837	8.12757	8.12757	8.12757
NM_001024496	10.8552	10.8551	10.8551	2.1404	2.14041	2.14034	5.77434	5.77433	1.15061	1.15062	2.38114	2.38114	4.45525	4.45515	4.24537	4.24542	4.24537	2.53179	2.53179	2.53179
NM_001024497	38.6005	38.6468	38.6426	4.42785	4.45233	4.44926	19.9424	19.9097	7.44464	7.43796	21.2674	21.277	10.3777	10.3961	35.4009	35.3649	35.3395	10.6452	10.6567	10.6537
NM_001024499	30.5206	30.5206	30.5206	10.9298	10.9298	10.9296	59.4738	59.4731	23.1465	23.1466	63.6405	63.6405	14.0245	14.0246	45.6584	45.6587	45.6584	14.282	14.282	14.282
NM_001024500	4.63556	4.6356	4.6356	4.62738	4.6274	4.62745	6.79955	6.79962	6.01746	6.01747	13.4543	13.4543	13.1977	13.1977	20.3705	20.3702	20.3705	19.6217	19.6217	19.6217
NM_001024501	17.9809	17.9489	17.9237	3.69008	3.67308	3.67172	23.5907	23.6151	6.63171	6.63545	24.1962	24.1482	8.47144	8.46185	23.7737	23.7925	23.8344	7.97709	7.96427	7.95313
NM_001024502	0	0	0	0	0	0	0	0	0	0	0	0	0	0	0	0	0	0	0	0
NM_001024503	1.36385	1.36388	1.36388	5.95554	5.95553	5.95565	3.19612	3.19614	16.7937	16.7936	16.8588	16.8588	20.2389	20.2392	3.71496	3.7149	3.71496	1.56779	1.56779	1.56779
NM_001024505,NM_001113227	0	0	0	33.245	33.2502	33.2577	0	0	31.2382	31.2292	0.0916065	0.0915424	25.0408	25.0155	0.15601	0.155948	0.156044	16.94	16.9399	16.9472
NM_001024506	39.0791	39.0795	39.0794	109.304	109.303	109.301	9.95493	9.95495	53.7858	53.786	30.7058	30.7058	40.2921	40.2909	61.483	61.4837	61.483	34.0052	34.0052	34.0052
NM_001024507	24.5276	24.5274	24.5274	62.0106	62.011	62.0056	15.4742	15.474	9.83042	9.83057	22.9208	22.9208	7.11637	7.11616	5.87804	5.87808	5.87804	3.55341	3.55341	3.55341
NM_001024509	244.829	244.83	244.83	222.656	222.656	222.651	169.405	169.405	207.04	207.041	204.48	204.48	139.817	139.818	250.491	250.494	250.491	263.529	263.529	263.529
NM_001024511	92.509	92.5076	92.5075	39.3395	39.3397	39.338	65.7258	65.7256	23.6984	23.6986	37.8958	37.8958	38.5009	38.5004	41.6282	41.6289	41.6282	40.1266	40.1266	40.1266
NM_001024513	137.901	137.899	137.899	47.5232	47.5234	47.521	219.894	219.894	60.6119	60.6117	129.301	129.301	70.9258	70.9236	185.076	185.075	185.076	121.506	121.506	121.506
NM_001024514	90.6589	90.6591	90.659	33.1056	33.1059	33.1037	97.9092	97.9086	36.9302	36.9304	60.9089	60.9089	44.4709	44.4695	70.8401	70.8412	70.8401	49.2185	49.2185	49.2185
NM_001024515,NM_001101299	36.4184	36.4257	36.4279	7.6015	7.58503	7.59544	30.3003	30.2916	14.5422	14.5501	15.6528	15.634	15.054	15.0503	15.9138	15.9333	15.9598	17.886	17.8437	17.892
NM_001024515,NM_001101299	56.768	56.7172	56.6685	8.85138	8.83279	8.84592	37.1229	37.1621	16.4496	16.4446	19.6107	19.5798	18.2253	18.1956	17.5612	17.579	17.6126	26.5518	26.5343	26.5164
NM_001024516	10.0117	10.0118	10.0118	6.77418	6.77422	6.77418	5.61371	5.61369	5.71237	5.71237	9.81299	9.81299	10.4954	10.4955	11.7775	11.7775	11.7775	8.3165	8.3165	8.3165
NM_001024517	37.9913	37.9919	37.9919	12.4648	12.4649	12.4639	24.265	24.265	21.2621	21.2623	12.8624	12.8624	31.5441	31.543	31.5493	31.5494	31.5493	26.5267	26.5267	26.5267
NM_001024518	9.6959	9.69593	9.69593	7.75223	7.75217	7.75198	10.3565	10.3565	8.2626	8.26261	14.2573	14.2573	7.16223	7.16189	10.3479	10.348	10.3479	4.31178	4.31178	4.31178
NM_001024519	0	0	0	4.77971	4.77971	4.77955	0	0	26.78	26.78	0	0	1.67121	1.67116	0	0	0	2.34563	2.34563	2.34563
NM_001024520	38.3013	38.3015	38.3015	13.2346	13.2346	13.234	18.399	18.3988	11.0302	11.0302	13.1786	13.1786	11.8429	11.8427	11.8664	11.8664	11.8664	16.6468	16.6468	16.6468
NM_001024521	67.0705	67.0708	67.0707	54.4508	54.4507	54.4473	55.7022	55.7021	73.227	73.2275	63.4333	63.4333	42.0853	42.0837	61.8461	61.846	61.8461	44.2984	44.2984	44.2984
NM_001024522	7.81076	7.81071	7.8107	0.156593	0.156594	0.156592	6.13909	6.13907	0.656919	0.65692	4.75074	4.75074	0.45449	0.454494	1.24166	1.24167	1.24166	2.02541	2.02541	2.02541
NM_001024523	22.7052	22.7046	22.7046	0	0	0	8.67412	8.67409	0	0	5.59915	5.59915	0	0	8.26051	8.26056	8.26051	1.32445	1.32445	1.32445
NM_001024524	68.3879	68.3879	68.3879	7.13911	7.13912	7.13861	44.5255	44.5256	4.6072	4.60721	15.7632	15.7632	5.58448	5.58423	31.0845	31.0841	31.0845	11.4928	11.4928	11.4928
NM_001024525	8.4919	8.49188	8.49188	1.97143	1.97142	1.9714	4.71463	4.71463	9.65634	9.65636	6.69337	6.69337	8.14572	8.14555	8.0871	8.08714	8.0871	6.13151	6.13151	6.13151
NM_001024527	0	0	0	12.7287	12.7287	12.7284	0.744712	0.744709	24.5728	24.5729	0.238574	0.238574	35.6669	35.6655	0.100073	0.100073	0.100073	19.0652	19.0652	19.0652
NM_001024528	0.885105	0.885101	0.885101	0.416303	0.416301	0.41631	1.71869	1.71869	2.90049	2.90048	7.00292	7.00292	1.75284	1.75285	8.32164	8.32167	8.32164	1.82286	1.82286	1.82286
NM_001024529	115.645	115.642	115.642	103.573	103.573	103.565	103.175	103.174	70.7383	70.7388	62.1717	62.1717	84.3803	84.3757	85.3052	85.3063	85.3052	137.815	137.815	137.815
NM_001024530	16.6348	16.6347	16.6347	10.7776	10.7776	10.7772	11.8337	11.8337	8.17737	8.17737	10.9538	10.9538	8.74006	8.73959	4.79132	4.79126	4.79132	10.9589	10.9589	10.9589
NM_001024531	96.9091	96.9084	96.9084	230.277	230.276	230.274	69.9097	69.9099	84.3037	84.3032	73.7824	73.7824	66.8967	66.8948	94.2018	94.2002	94.2018	49.2203	49.2203	49.2203
NM_001024532	420.915	420.913	420.913	82.3664	82.3668	82.365	399.42	399.42	45.8682	45.8681	147.032	147.032	51.7443	51.7439	228.358	228.358	228.358	172.431	172.431	172.431
NM_001024533	0	0	0	19.8853	19.8692	19.861	0.0979666	0.0979666	46.6731	46.7005	0	0	42.605	42.6276	0.082501	0.0825003	0.082501	20.6101	20.5906	20.5965
NM_001024534	0	0	0	0	0	0	0	0	0	0	0	0	0	0	0	0	0	0	0	0
NM_001024535	56.9093	56.9089	56.9089	31.1801	31.18	31.1794	39.0534	39.0535	17.9598	17.9598	27.0408	27.0408	25.2948	25.2938	46.0625	46.0619	46.0625	18.2904	18.2904	18.2904
NM_001024536	12.9302	12.9305	12.9305	1.23496	1.23497	1.23492	18.0262	18.0261	1.77719	1.7772	2.56553	2.56553	3.44596	3.44585	15.9927	15.9927	15.9927	2.41588	2.41588	2.41588
NM_001024537	0	0	0	301.138	301.139	301.139	0	0	248.129	248.128	0	0	284.526	284.531	0	0	0	675.761	675.761	675.761
NM_001024538	20.689	20.6887	20.6887	11.7475	11.7476	11.7466	37.3672	37.3671	12.6151	12.6151	10.9038	10.9038	18.8848	18.8837	33.9913	33.9917	33.9913	17.0291	17.0291	17.0291
NM_001024540	34.259	34.259	34.259	0.209112	0.209113	0.209117	20.746	20.746	0.212015	0.212016	58.0935	58.0935	0	0	80.9969	80.9962	80.9969	12.7272	12.7272	12.7272
NM_001024541	4162.41	4162.45	4162.44	658.085	658.088	658.039	2567.88	2567.88	482.645	482.649	1989.18	1989.18	832.771	832.786	1954.84	1954.86	1954.84	3930.46	3930.46	3930.46
NM_001024542	10.1203	10.1204	10.1204	3.42537	3.42537	3.42533	22.3593	22.3593	3.24927	3.24927	4.88729	4.88729	5.50403	5.50391	26.1891	26.1889	26.1891	6.88693	6.88693	6.88693
NM_001024543	8.17818	8.17819	8.17819	20.7377	20.7379	20.7369	4.4303	4.43027	23.7221	23.7222	2.36239	2.36239	32.0039	32.0038	3.4266	3.42663	3.4266	16.2724	16.2724	16.2724
NM_001024544	0	0	0	0	0	0	0	0	0	0	2.01173	2.01173	0	0	1.01489	1.01489	1.01489	0	0	0
NM_001024545	3.16644	3.16643	3.16643	1.20133	1.20133	1.20131	1.2062	1.2062	0.83804	0.838048	0.449474	0.449474	0.28679	0.286787	1.90534	1.90534	1.90534	3.32277	3.32277	3.32277
NM_001024546	113.044	111.283	113.825	25.6054	25.7997	25.8076	91.9053	91.3229	28.2804	28.506	45.511	45.249	25.4278	25.9423	71.5694	71.1048	71.3846	44.419	44.0956	44.3041
NM_001024547	0	0	0	0	0	0	0	0	0	0	0	0	0	0	0	0	0	0	0	0
NM_001024548	0	0	0	0	0	0	0	0	0	0	0	0	0	0	0	0	0	0	0	0
NM_001024549	0.690699	0.690705	0.690705	0.122969	0.122969	0.122972	1.0671	1.0671	0.865127	0.86513	4.34022	4.34022	0.678644	0.67868	3.00545	3.00545	3.00545	0.602782	0.602782	0.602782
NM_001024550	54.3263	54.3263	54.3263	34.2943	34.2946	34.2939	48.0949	48.0951	32.0391	32.0392	74.9708	74.9708	62.6836	62.6826	86.9458	86.9471	86.9458	104.144	104.144	104.144
NM_001024551	0	0	0	0	0	0	0	0	0	0	0	0	0	0	0	0	0	0	0	0
NM_001024552	14.8122	14.8123	14.8123	5.3321	5.33211	5.33209	10.2323	10.2322	9.22842	9.22847	12.296	12.296	12.2983	12.2982	13.086	13.0861	13.086	7.78684	7.78684	7.78684
NM_001024553	0	0	0	1.29416	1.29416	1.29409	0.619806	0.619806	0.3502	0.350202	0	0	1.20156	1.20151	0.169284	0.169284	0.169284	0.144062	0.144062	0.144062
NM_001024554	68.2347	68.2358	68.2358	130.686	130.686	130.681	30.6566	30.6566	343.023	343.025	64.61	64.61	177.666	177.661	19.9026	19.9025	19.9026	132.131	132.131	132.131
NM_001024555	24.9149	24.9152	24.9152	2.71161	2.71162	2.71149	24.459	24.4589	1.32596	1.32597	13.2946	13.2946	0.906627	0.9066	15.1537	15.1535	15.1537	4.1375	4.1375	4.1375
NM_001024556	0	0	0	34.1727	34.1725	34.1735	0.135914	0.135914	9.49655	9.49656	0	0	3.86869	3.86876	0	0	0	2.05038	2.05038	2.05038
NM_001024557,NM_001040606	38.1347	38.1344	38.1344	1166.05	1165.93	1165.94	10.0446	10.0445	268.407	268.423	79.0269	79.0083	155.526	155.542	366.937	366.942	366.954	169.884	169.874	169.886
NM_001024558	36.6525	36.6523	36.6523	38.9635	38.9634	38.9628	38.6597	38.6598	17.791	17.791	23.2893	23.2893	13.4385	13.4384	16.7186	16.7187	16.7186	10.8261	10.8261	10.8261
NM_001024559	0.38626	0.386263	0.386263	1.05495	1.05494	1.05492	0	0	0.159138	0.159138	0.175135	0.175135	0.220975	0.220973	0.155464	0.155463	0.155464	0	0	0
NM_001024561	10.9299	10.9298	10.9298	69.8652	69.865	69.8629	15.8945	15.8946	42.3476	42.3477	17.7549	17.7549	22.3936	22.3931	12.4267	12.4268	12.4267	13.0452	13.0452	13.0452
NM_001024562	27.2352	27.2353	27.2353	143.706	143.707	143.702	35.8182	35.8181	504.249	504.251	14.1288	14.1288	483.293	483.288	50.6087	50.6083	50.6087	656.996	656.996	656.996
NM_001024563	0	0	0	0	0	0	0	0	0	0	0	0	0	0	0	0	0	0	0	0
NM_001024564	10.3059	10.3059	10.3059	3.16932	3.16933	3.16925	7.05724	7.05726	1.24763	1.24763	2.19679	2.19679	1.69049	1.69045	3.79745	3.79741	3.79745	1.82685	1.82685	1.82685
NM_001024565	0	0	0	0.103884	0.103884	0.103881	0.101206	0.101206	0	0	0.256495	0.256495	0.299346	0.299337	0	0	0	0	0	0
NM_001024566	14.0279	14.0275	14.0275	12.8519	12.852	12.8515	10.8214	10.8214	5.85628	5.85631	7.75445	7.75445	6.64824	6.64803	9.46876	9.46878	9.46876	17.2541	17.2541	17.2541
NM_001024567	0.879745	0.87974	0.87974	0.204871	0.20487	0.204877	2.86405	2.86404	0.351622	0.351623	6.79709	6.79709	0	0	10.7665	10.7666	10.7665	4.1504	4.1504	4.1504
NM_001024567	5.09918	5.09914	5.09914	1.19037	1.19036	1.1904	10.0965	10.0965	1.6134	1.6134	20.0483	20.0483	0.692349	0.69236	33.1152	33.1154	33.1152	12.3297	12.3297	12.3297
NM_001024568	7813.02	7812.93	7812.93	1184.87	1184.86	1184.85	4270.16	4270.14	593.849	593.846	3130.61	3130.61	1184.53	1184.56	2591.4	2591.36	2591.4	4848.76	4848.76	4848.76
NM_001024569	0	0	0	0	0	0	0	0	0	0	0	0	0	0	0	0	0	0	0	0
NM_001024570	69.3751	69.3753	69.3753	35.5492	35.5492	35.5486	69.1608	69.1605	19.9477	19.9479	55.486	55.486	39.0047	39.0046	42.9382	42.9384	42.9382	33.4249	33.4249	33.4249
NM_001024571	26.544	26.5441	26.5441	12.1698	12.1697	12.1699	25.6808	25.6808	18.4565	18.4564	41.4053	41.4053	15.9334	15.9334	45.5178	45.5176	45.5178	17.5769	17.5769	17.5769
NM_001024572	10.6316	10.6314	10.6314	12.8185	12.8185	12.8189	7.36513	7.3652	13.8318	13.8318	20.3805	20.3805	13.5099	13.5103	13.4888	13.4887	13.4888	10.3704	10.3704	10.3704
NM_001024573	0.251122	4.53152	0.638367	5.13371	5.13368	5.13335	1.20437	4.27959	6.26875	5.35869	12.421	12.421	0.51186	2.7875	2.26097	4.7877	2.00513	3.72808	2.71295	2.10628
NM_001024574	9.7099	9.70986	9.70985	3.77386	3.77384	3.77362	7.68575	7.68571	7.85957	7.85968	7.41988	7.41988	13.0421	13.0418	12.831	12.8311	12.831	11.435	11.435	11.435
NM_001024663	0	0	0	0	0	0	0	0	0	0	0	0	0	0	0	0	0	0	0	0
NM_001024664	0	0	0	0	0	0	0	0	0	0	0	0	0	0	0	0	0	0	0	0
NM_001024689	0	0	0	0	0	0	0	0	0	0	0	0	0	0	0	0	0	0	0	0
NM_001024690	0	0	0	0.18958	0.189581	0.189569	0.694851	0.694848	0	0	0	0	0	0	0	0	0	0.165803	0.165803	0.165803
NM_001024692	2.04901	2.04901	2.04901	2.00825	2.00824	2.00832	2.45802	2.45804	4.56036	4.56036	11.1359	11.1359	5.28032	5.28049	8.70874	8.70868	8.70874	2.06783	2.06783	2.06783
NM_001024693	5.30922	5.30923	5.30924	31.1323	31.1322	31.132	0.965091	0.96509	60.5695	60.5693	2.89344	2.89344	58.5846	58.5839	0.160432	0.160431	0.160432	23.4762	23.4762	23.4762
NM_001024824	8.90181	8.9018	8.9018	1.42254	1.42253	1.42255	3.86793	3.86794	2.4956	2.49559	5.89266	5.89266	3.30653	3.30653	3.22645	3.22644	3.22645	1.98334	1.98334	1.98334
NM_001024929	27.9629	27.9629	27.9629	168.535	168.534	168.534	101.943	101.943	225.024	225.024	88.457	88.457	418.959	418.962	134.827	134.823	134.827	110.468	110.468	110.468
NM_001024930	1.55939	1.55938	1.55938	6.29934	6.2993	6.29905	4.86826	4.86825	2.63617	2.63619	5.4243	5.4243	3.21417	3.21409	18.9626	18.9628	18.9626	4.89362	4.89362	4.89362
NM_001025082	0	0	0	20.2581	20.258	20.2575	0.296034	0.296036	12.7582	12.7583	0	0	22.1178	22.117	0	0	0	15.9244	15.9244	15.9244
NM_001025082	1.4302	1.43019	1.43019	29.2973	29.2974	29.2956	0	0	26.0186	26.0187	0	0	33.3407	33.3401	0	0	0	22.8692	22.8692	22.8692
NM_001025082	0	0	0	19.4992	19.4991	19.4985	0	0	9.79108	9.79113	0	0	12.8147	12.8145	0	0	0	13.7435	13.7435	13.7435
NM_001025206	341.402	341.401	341.401	77.3624	77.3627	77.3629	267.362	267.362	64.0431	64.0433	148.365	148.365	74.3192	74.3184	188.588	188.589	188.588	110.554	110.554	110.554
NM_001025207	0.280428	0.280426	0.280426	46.6632	46.663	46.6644	0.322555	0.322557	74.2499	74.2495	0.218784	0.218784	61.2082	61.2085	0	0	0	40.456	40.456	40.456
NM_001025314	166.554	166.554	166.554	106.041	106.041	106.046	119.953	119.953	126.377	126.377	289.994	289.994	148.976	148.98	276.171	276.174	276.171	165.158	165.158	165.158
NM_001025315	114.828	114.938	114.846	17.1984	17.3294	17.2673	48.4301	48.311	24.5784	24.5925	164.453	164.537	33.8385	33.9097	129.369	129.211	129.111	113.224	113.255	113.27
NM_001025315	114.871	114.408	114.635	17.2728	17.2836	17.1659	48.4525	48.5801	24.1324	24.163	165.109	164.981	33.084	33.1508	129.168	129.3	129.437	113.745	113.641	113.696
NM_001025316	3409.42	3409.38	3409.37	1036.43	1036.44	1036.44	2343.1	2343.07	615.914	615.914	1610.73	1610.73	920.053	920.058	1431.17	1431.15	1431.17	2156.11	2156.11	2156.11
NM_001025317	2200.56	2200.6	2200.6	365.437	365.438	365.434	1111.45	1111.45	306.538	306.54	1906.54	1906.54	502.664	502.681	1566.25	1566.23	1566.25	2521.77	2521.77	2521.77
NM_001025318	1.50842	1.50843	1.50843	2.6904	2.69043	2.69049	0.702804	0.70281	4.28524	4.28529	4.65299	4.65299	6.72983	6.73034	4.75133	4.75126	4.75133	2.46904	2.46904	2.46904
NM_001025319	4.18851	4.18851	4.18852	2.78291	2.7829	2.78301	7.84048	7.84046	17.6566	17.6565	78.7087	78.7087	10.0402	10.0405	30.5066	30.5061	30.5066	6.03237	6.03237	6.03237
NM_001025320	4.71479	4.71487	4.71488	10.1873	10.1873	10.1878	7.07765	7.07764	22.2389	22.2389	62.4894	62.4894	17.5072	17.5083	50.8438	50.843	50.8438	6.97954	6.97954	6.97954
NM_001025321	277.736	277.735	277.735	92.1086	92.1088	92.1101	142.829	142.829	81.5236	81.5229	340.439	340.439	111.633	111.632	322.09	322.087	322.09	302.107	302.107	302.107
NM_001025322	91.8362	91.8383	91.8384	54.5311	54.531	54.5328	37.103	37.1029	63.8427	63.8428	169.614	169.614	85.7131	85.7131	153.647	153.646	153.647	148.584	148.584	148.584
NM_001025325	4.69721	4.69721	4.69722	140.773	140.772	140.775	35.7368	35.7365	28.0421	28.0421	14.8677	14.8677	31.6955	31.6956	105.426	105.425	105.426	7.50701	7.50701	7.50701
NM_001025326	1.56138	1.56139	1.56139	1403.64	1403.63	1403.71	2.24849	2.24848	1843.64	1843.63	2.17584	2.17584	1524.52	1524.6	1.27401	1.27399	1.27401	939.077	939.077	939.077
NM_001025327	34.4423	34.4422	34.4422	3.12616	3.12618	3.12601	40.8441	40.8438	5.87153	5.8716	33.256	33.256	10.088	10.0876	44.0084	44.0087	44.0084	9.49385	9.49385	9.49385
NM_001025328	0.47901	0.443751	0.451307	0.901132	0.90539	0.89104	0.560193	0.6691	0.236415	0.236418	0.910665	1.22511	0.150603	0.150755	0.347121	0.381163	0.358257	0.832558	0.797059	0.815052
NM_001025329	35.5945	35.5944	35.5944	55.2845	55.2849	55.2862	34.862	34.8617	80.6128	80.6129	113.31	113.31	102.517	102.523	204.733	204.735	204.733	235.063	235.063	235.063
NM_001025330	91.1102	91.11	91.1099	9.80147	9.80151	9.80119	54.3252	54.3251	15.3831	15.3831	36.3579	36.3579	21.295	21.2946	52.8986	52.8982	52.8986	17.6174	17.6174	17.6174
NM_001025331	48.1666	48.1664	48.1663	115.237	115.237	115.231	43.8664	43.8662	225.502	225.502	13.1581	13.1581	218.363	218.35	16.7363	16.7362	16.7363	171.831	171.831	171.831
NM_001025332	0	0	0	0	0	0	0	0	0	0	0	0	0	0	0.507784	0.507784	0.507784	0	0	0
NM_001025333	0	0	0	0	0	0	0	0	0	0	0	0	0	0	0	0	0	0	0	0
NM_001025334	190.48	190.48	190.48	208.141	208.142	208.13	160.58	160.581	119.111	119.111	118.4	118.4	118.836	118.833	156.618	156.619	156.618	142.741	142.741	142.741
NM_001025335	0	0	0	0	0	0	0	0	0	0	0	0	0	0	0	0	0	0	0	0
NM_001025336	0	0	0	0	0	0	0.102991	0.102991	0	0	0.926101	0.926101	0	0	0.815604	0.815584	0.815604	0	0	0
NM_001025337	4.2748	4.27479	4.27479	3.01093	3.01096	3.01108	9.22606	9.22609	5.25101	5.25102	14.3699	14.3699	5.05689	5.05708	41.4332	41.4327	41.4332	8.86974	8.86974	8.86974
NM_001025338	0	0	0	0	0	0	0	0	0	0	0	0	0	0	0	0	0	0	0	0
NM_001025339	433.699	433.7	433.7	255.719	255.72	255.726	203.742	203.741	229.1	229.1	1125.65	1125.65	324.16	324.178	993.307	993.298	993.307	696.609	696.609	696.609
NM_001025340	1496.94	1496.93	1496.93	488.823	488.825	488.824	771.17	771.171	340.395	340.396	2354.42	2354.42	434.143	434.142	1421.71	1421.73	1421.71	835.442	835.442	835.442
NM_001025341	3957.58	3957.54	3957.54	1005.48	1005.48	1005.49	2167.53	2167.52	586.997	586.994	2119.05	2119.05	1125.76	1125.78	2061.19	2061.18	2061.19	5303.6	5303.6	5303.6
NM_001025342	235.203	235.203	235.203	20.5598	20.5597	20.5603	140.867	140.867	19.258	19.2582	132.642	132.642	27.1622	27.1621	99.0916	99.0921	99.0916	57.6995	57.6995	57.6995
NM_001025343	0.486675	0.486678	0.486678	0	0	0	0	0	0	0	0	0	0	0	0	0	0	0	0	0
NM_001025344	0	0	0	0	0	0	0	0	0	0	0	0	0	0	0	0	0	0	0	0
NM_001025345	175.049	175.06	175.06	13.2501	13.2501	13.2496	286.805	286.71	14.3892	14.3892	50.6095	50.6095	13.3903	13.39	225.909	225.906	225.909	67.3338	67.3338	67.3338
NM_001025346	0	0	0	0	0	0	0	0	0	0	1.17869	1.17869	0	0	0	0	0	0	0	0
NM_001025347	5.77538	5.77533	5.77533	3.07156	3.07154	3.07164	5.84622	5.84626	7.37748	7.37741	6.00854	6.00854	9.67336	9.6735	4.85248	4.85241	4.85248	2.65557	2.65557	2.65557
NM_001025348	0	0	0	0	0	0	0	0	0	0	0	0	0	0	0	0	0	0	0	0
NM_001025350	158.59	158.586	158.586	98.4727	98.473	98.4702	172.337	172.339	63.3343	63.3343	73.9613	73.9613	82.4995	82.498	182.077	182.076	182.077	195.656	195.656	195.656
NM_001025569	854.165	854.154	854.152	1192.6	1192.6	1192.53	1172.46	1172.47	558.086	558.092	915.66	915.66	728.937	728.918	595.057	595.055	595.057	851.733	851.733	851.733
NM_001029845	215.466	215.469	215.469	170.085	170.086	170.08	154.113	154.113	37.9695	37.9697	69.6547	69.6547	63.1692	63.1679	232.275	232.276	232.275	128.93	128.93	128.93
NM_001029846	1.19465	1.19466	1.19466	194.9	194.899	194.902	0.307812	0.307814	56.7703	56.7703	5.74701	5.74701	22.1162	22.1162	11.2527	11.2526	11.2527	6.05033	6.05033	6.05033
NM_001030298	0.180402	0.180403	0.180403	3.33062	3.33062	3.33066	0.482398	0.482399	0.825288	0.825285	0.92243	0.92243	1.60606	1.60608	1.42059	1.42059	1.42059	0.506479	0.506479	0.506479
NM_001030299	6.64313	6.64316	6.64316	4.37177	4.37174	4.37174	4.00859	4.00863	5.41343	5.4134	14.6247	14.6247	5.74266	5.74251	9.87402	9.874	9.87402	3.54173	3.54173	3.54173
NM_001030300	0	0	0	0	0	0	0	0	0	0	0	0	0	0	0	0	0	0	0	0
NM_001030301	16.0037	16.0036	16.0036	19.3334	19.3333	19.332	21.1717	21.1717	22.3839	22.3842	23.1489	23.1489	15.9712	15.9707	13.5304	13.5304	13.5304	7.66013	7.66013	7.66013
NM_001030302,NM_001162419,NM_001162420,NM_001162421	0	0	0	0.252271	0.252256	0.252241	0	0	0.409337	0.40936	0	0	0.18325	0.183232	0	0	0	0	0	0
NM_001030303	4.31349	4.31347	4.31348	2.75323	2.75322	2.75335	2.76538	2.76541	27.1078	27.1075	34.0266	34.0266	7.22233	7.22262	9.37678	9.37673	9.37678	1.74085	1.74085	1.74085
NM_001030304	0	0	0	0	0	0	0	0	0	0	0	0	0	0	0	0	0	0	0	0
NM_001030318,NM_001030320,NM_174003	79.6854	79.7867	79.9565	8.90855	8.95052	8.93504	59.7264	59.7439	38.4292	38.3347	254.851	255.397	31.9538	32.0032	154.291	154.236	154.315	39.111	39.1634	39.1804
NM_001030321	0	0	0	0	0	0	0	0	0	0	0	0	0	0	0	0	0	0	0	0
NM_001031750	0	0	0	0	0	0	0	0	0	0	0	0	0	0	0	0	0	0	0	0
NM_001031751	0	0	0	0.563996	0.563998	0.564014	0.156905	0.156905	1.29673	1.29674	0	0	0.980869	0.980903	0	0	0	0.416284	0.416284	0.416284
NM_001031753	18.8381	18.8381	18.8381	5.9271	5.92712	5.92695	19.7783	19.7783	9.75207	9.75216	11.283	11.283	8.19196	8.19179	13.7215	13.7215	13.7215	11.4796	11.4796	11.4796
NM_001031754	1.52629	1.52629	1.52629	3.02821	3.0282	3.02828	1.95169	1.9517	4.61146	4.61145	5.53231	5.53231	4.08021	4.08033	2.94155	2.94155	2.94155	2.70685	2.70685	2.70685
NM_001031754	1.52629	1.52629	1.52629	3.02821	3.0282	3.02828	1.95169	1.9517	5.13106	5.13104	5.53231	5.53231	4.08021	4.08033	2.94155	2.94155	2.94155	2.46077	2.46077	2.46077
NM_001031755	3.83248	3.83247	3.83246	2.25533	2.25532	2.25515	3.02467	3.02465	3.04765	3.04768	6.26579	6.26579	5.46934	5.46908	2.70514	2.70516	2.70514	4.63948	4.63948	4.63948
NM_001031756	138.228	138.23	138.23	62.9493	62.949	62.9497	76.7119	76.7119	84.4445	84.4444	428.297	428.297	122.657	122.658	379.64	379.636	379.64	161.334	161.334	161.334
NM_001031757	4.29944	4.29942	4.29941	3.11406	3.11406	3.11403	3.7139	3.71389	2.28202	2.28202	4.4482	4.4482	5.79686	5.79674	2.70708	2.70703	2.70708	6.71415	6.71415	6.71415
NM_001031758	19.1237	19.1239	19.1239	16.7933	16.7932	16.7934	24.2321	24.232	19.8097	19.8096	14.4754	14.4754	17.9571	17.9569	12.0877	12.0879	12.0877	16.956	16.956	16.956
NM_001031759	0	0	0	0.138332	0.138332	0.138329	1.07908	1.07909	0.599017	0.599017	0.3353	0.3353	0.600705	0.600693	0.763642	0.763622	0.763642	0.492249	0.492249	0.492249
NM_001031760	4.51073	4.51072	4.51073	0	0	0	2.49144	2.49145	0	0	3.51522	3.51522	0.220157	0.220159	2.4744	2.47439	2.4744	0	0	0
NM_001031761	8.14116	8.14111	8.14112	121.392	121.392	121.395	6.19128	6.19128	46.6822	46.682	24.5516	24.5516	55.0757	55.0773	27.6844	27.6843	27.6844	109.234	109.234	109.234
NM_001031762	29.1913	29.1908	29.1908	17.8227	17.8229	17.8216	36.8386	36.8386	13.7401	13.7401	14.9265	14.9265	12.351	12.3507	14.5643	14.5643	14.5643	11.8295	11.8295	11.8295
NM_001031762	45.8333	45.834	45.834	15.0583	15.0583	15.0573	26.8657	26.866	7.69467	7.6946	13.4903	13.4903	7.65451	7.65436	19.8235	19.8234	19.8235	10.7649	10.7649	10.7649
NM_001031763	2.56607	2.55279	2.53396	1.76229	1.70362	1.77118	1.26328	1.24038	1.64769	1.62934	1.93092	1.91271	2.08494	2.09867	1.23663	1.20114	1.21524	2.46496	2.43175	2.45074
NM_001031764	9.57897	9.5788	9.5788	16.3022	16.3023	16.3029	10.1923	10.1922	16.6923	16.6923	12.0245	12.0245	13.5735	13.5741	18.1904	18.1903	18.1904	22.8778	22.8778	22.8778
NM_001031765	2.38374	2.38376	2.38376	0	0	0	0.899994	0.899993	0	0	3.29505	3.29505	0	0	0.97924	0.979247	0.97924	0	0	0
NM_001031766	1.72457	1.72457	1.72457	0.821848	0.821845	0.821827	2.0198	2.01981	1.02564	1.02563	0.32904	0.32904	0.606982	0.606963	0.739224	0.739228	0.739224	0.669402	0.669402	0.669402
NM_001031766	1.72457	1.72457	1.72457	0.821848	0.821845	0.821827	2.0198	2.01981	1.02564	1.02563	0.32904	0.32904	0.606982	0.606963	0.739224	0.739228	0.739224	0.669402	0.669402	0.669402
NM_001031767	0.251697	0.2517	0.2517	153.554	153.554	153.559	0.196133	0.196133	153.641	153.641	3.00021	3.00021	109.52	109.521	0.519536	0.519529	0.519536	45.3992	45.3992	45.3992
NM_001031768	1.40506	1.40506	1.40506	0.929259	0.929259	0.929234	2.69756	2.69756	0.507376	0.507378	2.38387	2.38387	0.556575	0.556553	0.644135	0.644131	0.644135	0.276651	0.276651	0.276651
NM_001031769	3.82528	3.82531	3.82531	4.50282	4.50287	4.50306	7.38619	7.38615	8.86876	8.86882	36.0764	36.0764	7.41288	7.41327	105.108	105.108	105.108	10.2239	10.2239	10.2239
NM_001031771	14.2182	14.218	14.218	5.20082	5.20081	5.20074	8.53598	8.53588	7.44422	7.44425	3.06196	3.06196	23.6578	23.6581	3.17436	3.17438	3.17436	29.2708	29.2708	29.2708
NM_001031852	0	0	0	55.3752	55.3747	55.3763	0	0	52.8547	52.8545	0	0	21.0705	21.0709	0	0	0	8.13192	8.13192	8.13192
NM_001032294	0.72537	0.725377	0.725377	0.656884	0.656883	0.656908	0.244303	0.244304	2.05997	2.05997	1.70157	1.70157	2.62379	2.62387	0.999628	0.999614	0.999628	0.429279	0.429279	0.429279
NM_001032299	0	0	0	0	0	0	0	0	0	0	0	0	0	0	0	0	0	0	0	0
NM_001032300	0.156417	0.156419	0.156419	79.1711	79.1712	79.1661	0.23235	0.232349	120.932	120.933	0.32494	0.32494	101.163	101.16	0	0	0	131.287	131.287	131.287
NM_001032301	4.09917	4.09904	4.09903	0	0	0	2.32805	2.32803	0	0	2.23629	2.23629	0	0	0	0	0	0	0	0
NM_001033119	13.4925	13.4923	13.4923	0	0	0	12.7759	12.7757	0	0	6.46191	6.46191	0	0	9.60724	9.60735	9.60724	2.82816	2.82816	2.82816
NM_001033120	110.073	110.078	110.078	25.879	25.8789	25.8797	170.492	170.491	141.781	141.781	443.435	443.435	106.665	106.663	181.607	181.606	181.607	115.819	115.819	115.819
NM_001033121	1.31241	1.31242	1.31243	2.69381	2.6938	2.69397	0.792397	0.792399	5.88476	5.88473	7.72844	7.72844	6.22225	6.22256	4.30145	4.30136	4.30145	1.84962	1.84962	1.84962
NM_001033608	1892.44	1892.45	1892.45	332.983	332.987	332.96	1288.77	1288.78	156.278	156.281	582.096	582.096	446.949	446.93	1071.5	1071.5	1071.5	1232.45	1232.45	1232.45
NM_001033609	4.50011	4.50009	4.5001	13.989	13.989	13.9891	3.37767	3.37765	24.0705	24.0705	32.6593	32.6593	20.2099	20.2104	50.9869	50.9865	50.9869	8.81624	8.81624	8.81624
NM_001033610	1421.58	1421.57	1421.57	1.05451	1.05451	1.05449	2529.75	2529.72	0.472399	0.472402	708.665	708.665	0.652996	0.652992	1074.46	1074.47	1074.46	314.695	314.695	314.695
NM_001033610	1377.88	1377.87	1377.87	1.46719	1.46719	1.46714	2543.43	2543.41	0.854705	0.854711	775.831	775.831	1.18658	1.18657	1182.82	1182.83	1182.82	317.374	317.374	317.374
NM_001033611	0.27479	0.274785	0.274785	706.497	706.494	706.448	0.206866	0.206866	293.756	293.757	0.28105	0.28105	500.358	500.336	0.741031	0.741031	0.741031	449.576	449.576	449.576
NM_001033612	197.821	197.818	197.818	0	0	0	239.292	239.293	0	0	108.08	108.08	0	0	158.674	158.674	158.674	32.5631	32.5631	32.5631
NM_001033613	6933.75	6933.65	6933.65	1357.51	1357.51	1357.48	3793.42	3793.42	731.654	731.657	2862.01	2862.01	948.086	948.056	2736.9	2736.89	2736.9	2127.86	2127.86	2127.86
NM_001033614	4160.51	4160.56	4160.56	651.499	651.499	651.504	2813.86	2813.84	476.316	476.317	3113.3	3113.3	788.909	788.925	2590.35	2590.3	2590.35	2801.72	2801.72	2801.72
NM_001033615	1.33547	1.33547	1.33547	1992.37	1992.38	1992.42	2.7292	2.7292	2122.07	2122.06	2.49658	2.49658	2106.43	2106.54	1.91124	1.91123	1.91124	660.313	660.313	660.313
NM_001033616	45.6282	45.628	45.628	130.223	130.223	130.224	17.8629	17.8631	62.8807	62.8806	9.73514	9.73514	66.3322	66.3316	15.6069	15.607	15.6069	41.9621	41.9621	41.9621
NM_001033617	12.3024	12.3022	12.3022	4151	4150.99	4150.97	18.6737	18.6738	2519	2518.98	16.0962	16.0962	1873.39	1873.4	39.5791	39.5787	39.5791	1568.25	1568.25	1568.25
NM_001033618	3819.03	3819.03	3819.02	2410.94	2410.93	2410.82	9356.67	9356.61	3555.51	3555.55	6835.77	6835.77	2682.33	2682.36	4424.73	4424.71	4424.73	4588.06	4588.06	4588.06
NM_001033619	1575.25	1575.25	1575.25	176.948	176.95	176.947	979.86	979.858	138.228	138.229	862.557	862.557	263.15	263.149	646.297	646.302	646.297	842.087	842.087	842.087
NM_001033622	79.639	79.6628	79.5231	18.7684	18.73	18.7201	137.482	137.284	27.6236	27.6445	226.718	226.592	23.9393	23.9493	294.541	294.324	294.436	101.66	101.461	101.554
NM_001033623	355.972	355.972	355.972	221.983	221.982	221.985	301.589	301.588	166.684	166.684	245.554	245.554	166.933	166.936	336.892	336.892	336.892	419.141	419.141	419.141
NM_001033624	983.718	983.716	983.715	136.873	136.873	136.868	526.428	526.428	97.8344	97.8345	518.42	518.42	142.508	142.506	521.731	521.734	521.731	354.238	354.238	354.238
NM_001033625	9.62175	9.62169	9.62169	56.8984	56.8985	56.8944	6.1433	6.14329	30.252	30.2521	2.10585	2.10585	33.9115	33.9096	2.92328	2.92324	2.92328	42.1363	42.1363	42.1363
NM_001033626	0	0	0	0	0	0	0	0	0	0	0	0	0	0	0	0	0	0	0	0
NM_001033627	9.17126	9.17126	9.17127	29.241	29.2411	29.2417	8.87804	8.87798	37.1646	37.1645	36.1815	36.1815	37.8785	37.8791	29.613	29.6131	29.613	25.1085	25.1085	25.1085
NM_001033628	39.7903	39.7904	39.7905	194.732	194.732	194.74	31.3998	31.3997	240.277	240.278	180.602	180.602	241.52	241.528	131.595	131.593	131.595	97.1495	97.1495	97.1495
NM_001033629	184.123	184.124	184.124	89.9946	89.994	89.994	302.661	302.659	99.0848	99.0848	198.643	198.643	103.4	103.399	295.862	295.861	295.862	117.097	117.097	117.097
NM_001033761	0.0969618	0.096962	0.096962	42.4852	42.485	42.4869	0	0	25.9562	25.9562	0.0662306	0.0662306	57.4917	57.4936	0.0507457	0.0507452	0.0507457	37.4592	37.4592	37.4592
NM_001033762	118.134	118.135	118.135	87.7601	87.7599	87.7619	92.6727	92.6727	88.4061	88.4062	176.393	176.393	108.102	108.104	162.16	162.159	162.16	144.171	144.171	144.171
NM_001033763	81.2576	81.257	81.257	204.489	204.488	204.488	96.1796	96.1795	65.6959	65.6959	137.509	137.509	61.6979	61.698	58.1445	58.1451	58.1445	118.698	118.698	118.698
NM_001033936	0	0	0	0	0	0	0	0	0	0	0.304604	0.304604	0	0	0	0	0	0	0	0
NM_001033936,NM_001105027	0	0	0	0	0	0	0	0	0	0	0.243344	0.243344	0	0	0	0	0	0	0	0
NM_001033937	0	0	0	23.034	23.0338	23.0347	0	0	34.0884	34.0882	0.0718711	0.0718711	13.9442	13.9446	0	0	0	5.47911	5.47911	5.47911
NM_001033989	2.07116	2.07117	2.07117	0.0554161	0.0554159	0.0554179	2.74194	2.74194	0.508155	0.508155	6.4458	6.4458	0.151186	0.15119	8.99121	8.99105	8.99121	1.36832	1.36832	1.36832
NM_001033990	15.4364	15.4364	15.4364	72.2785	72.2786	72.2825	6.11735	6.11735	48.4135	48.4135	50.8891	50.8891	55.6926	55.6961	31.011	31.0105	31.011	23.1629	23.1629	23.1629
NM_001033991	48.4966	48.4963	48.4963	9.68419	9.68419	9.6837	72.5619	72.5618	8.51289	8.51288	40.2918	40.2918	13.2462	13.2457	100.655	100.654	100.655	39.0013	39.0013	39.0013
NM_001034016	2.63947	2.63941	2.63941	14.8415	14.8416	14.842	2.52149	2.52149	12.0054	12.0054	17.1152	17.1152	12.2039	12.2045	11.6954	11.6953	11.6954	3.61004	3.61004	3.61004
NM_001034017	0	0	0	0	0	0	0.0986969	0.098697	0	0	0.088646	0.088646	0.119626	0.119628	0.188906	0.188902	0.188906	0	0	0
NM_001034018	0	0	0	0	0	0	0	0	0	0	0	0	0	0	0	0	0	0	0	0
NM_001034033	0	0	0	32.5511	32.5509	32.5507	0	0	18.678	18.6779	0	0	9.14454	9.14444	0	0	0	6.52597	6.52597	6.52597
NM_001034034	1283.14	1290.65	1299.45	295.556	292.853	288.799	1332.14	1330.56	294.669	292.912	750.829	750.578	592.342	558.855	977.552	976.892	977.424	1319.84	1321.21	1319.39
NM_001034034	1246.64	1246.63	1246.63	293.276	293.275	293.266	1332.5	1332.5	264.859	264.857	648.554	648.554	581.416	581.397	822.841	822.847	822.841	1293.8	1293.8	1293.8
NM_001034035	16.2569	16.2571	16.2571	67.5396	67.5398	67.5422	18.228	18.2281	53.6316	53.6313	84.4222	84.4222	43.1075	43.1096	105.597	105.596	105.597	43.1442	43.1442	43.1442
NM_001034036	3.44224	3.44226	3.44226	26.3626	26.3627	26.3622	2.49292	2.4929	19.0514	19.0514	3.41808	3.41808	20.5235	20.5234	1.60368	1.60366	1.60368	11.7285	11.7285	11.7285
NM_001034038	98.6786	98.6795	98.6796	115.303	115.303	115.308	43.7483	43.7481	97.8814	97.881	511.339	511.339	141.117	141.122	386.176	386.175	386.176	145.072	145.072	145.072
NM_001034039	2.48809	2.48806	2.48806	0	0	0	1.03789	1.0379	0	0	0.329475	0.329475	0	0	0.709088	0.709084	0.709088	0.139577	0.139577	0.139577
NM_001034040	3.81579	3.81573	3.81573	211.765	211.767	211.757	10.3479	10.3479	151.533	151.534	4.41857	4.41857	91.8546	91.8508	3.10624	3.10621	3.10624	45.9729	45.9729	45.9729
NM_001034041	0	0	0	0.228246	0.228246	0.228254	0	0	0.698426	0.698424	0	0	0	0	0	0	0	0	0	0
NM_001034042	6.45151	6.45163	6.45164	18.3755	18.3755	18.3763	3.73146	3.73147	26.3206	26.3205	45.905	45.905	30.3748	30.3758	48.9985	48.9979	48.9985	16.3906	16.3906	16.3906
NM_001034043	0	0	0	0	0	0	0	0	0	0	0.358238	0.358238	0	0	0	0	0	0	0	0
NM_001034044	31.5311	31.4553	31.4796	31.7019	31.6756	31.67	15.309	15.3359	68.1902	68.2187	80.1918	80.1675	47.2278	47.2573	76.044	76.0571	76.1225	20.2938	20.2707	20.2662
NM_001034045	2.52419	2.52419	2.52419	10.3069	10.3069	10.3069	1.04981	1.04982	2.49841	2.49842	0.376256	0.376256	3.68512	3.68518	0.812478	0.812475	0.812478	4.33212	4.33212	4.33212
NM_001034046	105.995	105.996	105.996	113.019	113.019	113.014	118.264	118.263	87.5651	87.5659	72.4411	72.4411	127.882	127.883	95.7939	95.7946	95.7939	278.77	278.77	278.77
NM_001034046	217.42	217.419	217.419	255.347	255.347	255.337	225.29	225.29	208.761	208.761	166.166	166.166	275.592	275.592	253.469	253.471	253.469	556.319	556.319	556.319
NM_001034047	4256.09	4256.02	4256.02	961.775	961.776	961.764	2336.08	2336.08	564.427	564.422	2087.22	2087.22	992.81	992.801	2075.9	2075.9	2075.9	3057.44	3057.44	3057.44
NM_001034048	429.262	429.251	429.251	639.976	639.974	639.97	458.888	458.892	618.91	618.904	256.671	256.671	736.668	736.654	250.57	250.57	250.57	1517.74	1517.74	1517.74
NM_001034049	28.7714	28.7713	28.7713	155.7	155.699	155.698	33.2195	33.2191	93.4615	93.4617	13.9472	13.9472	82.9485	82.9471	10.9404	10.9404	10.9404	95.499	95.499	95.499
NM_001034050	111.091	111.091	111.091	371.116	371.116	371.111	93.2809	93.2809	333.733	333.73	149.73	149.73	420.507	420.506	129.133	129.132	129.133	308.151	308.151	308.151
NM_001034051	1762.83	1762.85	1762.85	423.527	423.527	423.531	1084.74	1084.74	293.495	293.496	999.173	999.173	567.314	567.331	1108.64	1108.65	1108.64	2461.06	2461.06	2461.06
NM_001034052	15.2345	15.2344	15.2344	35.3901	35.3898	35.3913	8.37484	8.37489	37.1481	37.1478	37.1517	37.1517	46.6933	46.6941	26.1462	26.146	26.1462	27.8666	27.8666	27.8666
NM_001034052	15.943	15.943	15.943	38.0407	38.0404	38.0419	8.59669	8.59674	40.3827	40.3824	41.4635	41.4635	51.8664	51.8672	28.9708	28.9706	28.9708	33.4399	33.4399	33.4399
NM_001034053	495.779	495.778	495.778	381.438	381.439	381.415	829.701	829.701	807.901	807.911	719.604	719.604	560.062	560.05	661.446	661.458	661.446	585.375	585.375	585.375
NM_001034054	285.482	285.481	285.481	222.81	222.81	222.808	395.044	395.044	244.38	244.382	326.407	326.407	436.773	436.773	495.753	495.754	495.753	889.888	889.888	889.888
NM_001034055	85.322	85.3196	85.3196	48.9343	48.9343	48.9324	76.8282	76.8281	71.373	71.3729	71.8815	71.8815	92.0148	92.0119	60.5887	60.5889	60.5887	68.2421	68.2421	68.2421
NM_001034056	8.4247	8.42463	8.42463	3.79948	3.79946	3.79948	16.3767	16.3767	5.6543	5.65428	19.3078	19.3078	3.53999	3.54	13.6079	13.6081	13.6079	13.2421	13.2421	13.2421
NM_001034057	11.4958	11.4957	11.4957	3.9104	3.91039	3.91037	9.51685	9.51681	4.8545	4.85449	32.4757	32.4757	10.0977	10.0978	68.6246	68.6247	68.6246	19.1745	19.1745	19.1745
NM_001034203	20.2488	20.2486	20.2487	13.361	13.361	13.3611	28.0639	28.0638	17.1067	17.1485	32.8122	32.8122	29.7266	29.7271	40.3515	40.3511	40.3515	28.5303	28.5303	28.5303
NM_001034204	358.346	358.348	358.347	353.255	353.252	353.241	883.094	883.102	179.791	179.79	386.255	386.255	233.118	233.112	736.373	736.37	736.373	452.503	452.503	452.503
NM_001034205	0	0	0	0	0	0	0	0	0	0	0	0	0	0	0	0	0	0.181722	0.181722	0.181722
NM_001034205	0	0	0	0	0	0	0	0	0	0	0	0	0	0	0	0	0	0	0	0
NM_001034206	11.7452	11.7452	11.7452	181.883	181.881	181.89	9.19928	9.19936	262.399	262.397	19.4919	19.4919	159.301	159.3	20.5051	20.5049	20.5051	164.808	164.808	164.808
NM_001034207	0	0	0	0	0	0	0	0	0	0	0	0	0	0	0	0	0	0	0	0
NM_001034207	0	0	0	0	0	0	0	0	0	0	0	0	0	0	0	0	0	0	0	0
NM_001034208	0.901668	0.901665	0.901666	55.937	55.9372	55.9391	2.38282	2.38283	81.9592	81.9587	9.85806	9.85806	77.7779	77.7814	22.7695	22.7693	22.7695	24.8128	24.8128	24.8128
NM_001034209	76.2415	76.2418	76.2417	35.3061	35.3061	35.3056	109.771	109.771	36.2017	36.2017	136.81	136.81	47.5679	47.5672	60.152	60.1497	60.152	22.1868	22.1868	22.1868
NM_001034210	50.5186	50.5186	50.5186	30.3311	30.3311	30.3318	18.3389	18.3389	52.9433	52.9432	44.7507	44.7507	52.0796	52.0802	46.8817	46.8804	46.8817	62.0083	62.0083	62.0083
NM_001034211	13.0164	13.0162	13.0162	20.9593	20.9592	20.9599	14.0858	14.0858	27.6088	27.6086	31.4395	31.4395	20.1415	20.1413	20.0832	20.0829	20.0832	10.7255	10.7255	10.7255
NM_001034212	77.0313	77.0905	77.0665	65.0498	65.0666	65.0562	92.1349	92.0814	61.6806	61.6825	80.4159	80.4461	56.4342	56.4583	84.3537	84.3085	84.2698	50.395	50.4023	50.4051
NM_001034213	5.40126	5.40137	5.40137	2.20962	2.20962	2.20962	13.0363	13.0364	3.21406	3.21406	1.38066	1.38066	1.36852	1.36852	23.0607	23.0605	23.0607	3.61531	3.61531	3.61531
NM_001034214	13.2877	13.2874	13.2874	4.05918	4.0592	4.05905	13.1643	13.1643	2.65857	2.65859	7.21816	7.21816	6.01425	6.01415	16.8457	16.8459	16.8457	14.9893	14.9893	14.9893
NM_001034215	0	0	0	0	0	0	0	0	0	0	0.777544	0.777544	0	0	0.29887	0.298866	0.29887	0.177071	0.177071	0.177071
NM_001034216	49.1656	49.1646	49.1646	13.6955	13.6955	13.6949	38.5752	38.575	7.69125	7.69127	35.802	35.802	7.50825	7.50803	35.6754	35.6755	35.6754	9.84387	9.84387	9.84387
NM_001034217	20.2811	20.2812	20.2812	42.2449	42.2449	42.2458	23.6464	23.6465	42.3109	42.3113	46.0717	46.0717	40.6727	40.6742	36.6649	36.6654	36.6649	74.8442	74.8442	74.8442
NM_001034218	0	0	0	0	0	0	0	0	0	0	0	0	0	0	0	0	0	0	0	0
NM_001034220	0	0	0	4985.91	4985.9	4985.9	3.35341	3.35343	2773.2	2773.21	1.53807	1.53807	2386.38	2386.33	2.362	2.36202	2.362	1794.93	1794.93	1794.93
NM_001034221	0	0	0	0	0	0	0	0	0	0	0	0	0	0	0	0	0	0	0	0
NM_001034222	4.83034	4.83043	4.83043	6.76317	6.76316	6.76333	2.93925	2.93926	9.22603	9.22602	10.9181	10.9181	13.1054	13.1055	22.7225	22.7222	22.7225	7.22665	7.22665	7.22665
NM_001034223	65.8233	65.822	65.8219	36.1636	36.1634	36.1611	44.4146	44.4143	22.6774	22.6776	37.0212	37.0212	35.0212	35.0203	34.3034	34.3032	34.3034	29.9957	29.9957	29.9957
NM_001034224	143.083	143.082	143.082	212.518	212.519	212.518	146.755	146.755	148.876	148.876	375.907	375.907	126.641	126.643	461.167	461.166	461.167	148.323	148.323	148.323
NM_001034225	61.8204	61.821	61.8211	208.771	208.772	208.768	38.5432	38.543	231.715	231.716	45.7029	45.7029	212.217	212.216	39.1195	39.1192	39.1195	159.612	159.612	159.612
NM_001034226	40.6805	40.6799	40.6799	17.5066	17.5067	17.5072	30.7848	30.7846	28.289	28.289	56.7536	56.7536	37.5559	37.5557	82.5108	82.5107	82.5108	78.1888	78.1888	78.1888
NM_001034227	0	0	0	0	0	0	0	0	0	0	0	0	0	0	0	0	0	0	0	0
NM_001034228	727.838	727.839	727.839	1047.52	1047.51	1047.52	950.91	950.91	880.18	880.175	1248.34	1248.34	731.396	731.403	1272.48	1272.47	1272.48	1268.69	1268.69	1268.69
NM_001034229	84.793	84.7927	84.7926	48.0583	48.0582	48.0559	64.479	64.4791	58.7059	58.7065	80.3722	80.3722	71.1944	71.1926	67.6211	67.6212	67.6211	62.9478	62.9478	62.9478
NM_001034230	0	0	0	1.05953	1.05953	1.05958	1.69668	1.69667	2.33287	2.33289	2.00728	2.00728	2.32948	2.32963	9.91991	9.91989	9.91991	2.13444	2.13444	2.13444
NM_001034231	2.76308	2.76305	2.76305	120.896	120.896	120.898	5.22061	5.22056	97.3422	97.3427	2.90628	2.90628	109.514	109.517	2.44132	2.4413	2.44132	92.3805	92.3805	92.3805
NM_001034232	8.13649	8.13638	8.13639	757.424	757.416	757.429	5.88173	5.8817	878.34	878.341	32.9625	32.9625	642.989	642.997	10.7374	10.7373	10.7374	228.418	228.418	228.418
NM_001034233	207.512	207.513	207.513	248.813	248.813	248.814	204.166	204.166	213.78	213.781	259.651	259.651	252.455	252.463	382.143	382.143	382.143	616.54	616.54	616.54
NM_001034234	0	0	0	0	0	0	0	0	0	0	0	0	0	0	0	0	0	0	0	0
NM_001034235	21.6207	21.6207	21.6208	69.4485	69.4489	69.4525	14.6364	14.6365	99.377	99.3761	129.274	129.274	83.8372	83.8395	190.951	190.95	190.951	59.6581	59.6581	59.6581
NM_001034236	0.922154	0.922137	0.922138	4.82584	4.82585	4.82609	1.80472	1.80471	2.76076	2.76076	2.55814	2.55814	1.88159	1.8817	17.6669	17.6667	17.6669	14.7237	14.7237	14.7237
NM_001034237	6.26883	6.26875	6.26875	18.003	18.0029	18.0037	4.18306	4.18307	21.0695	21.0694	28.2904	28.2904	22.5215	22.5223	18.6228	18.6228	18.6228	8.20659	8.20659	8.20659
NM_001034238	46.2883	46.2891	46.2891	24.2732	24.2733	24.2729	38.9561	38.9559	13.3186	13.3186	56.7723	56.7723	22.2753	22.276	65.9331	65.9327	65.9331	40.1043	40.1043	40.1043
NM_001034239	36.4656	36.4658	36.4658	52.4293	52.4294	52.431	33.2077	33.2079	74.6621	74.662	260.057	260.057	51.9673	51.9689	297.129	297.129	297.129	122.733	122.733	122.733
NM_001034240	27.9062	27.9059	27.906	133.055	133.055	133.057	31.9942	31.9944	205.663	205.662	129.819	129.819	144.08	144.083	66.2255	66.2253	66.2255	126.57	126.57	126.57
NM_001034241	87.4334	87.4342	87.4342	19.8338	19.8338	19.8342	33.1487	33.1485	24.8727	24.8728	86.8768	86.8768	26.7037	26.7043	56.779	56.7783	56.779	65.1539	65.1539	65.1539
NM_001034242	0	0	0	16.1817	16.1818	16.1812	0.816524	0.81652	5.70617	5.70617	0.392042	0.392042	6.18727	6.18727	0.344708	0.34471	0.344708	7.50771	7.50771	7.50771
NM_001034243	9.73414	9.73423	9.73423	3.12341	3.12342	3.12345	14.4516	14.4513	3.02376	3.02377	4.22581	4.22581	4.7929	4.79298	12.2103	12.2104	12.2103	9.34061	9.34061	9.34061
NM_001034244	8.65786	8.65793	8.65794	3.04764	3.04763	3.04772	5.03485	5.03488	6.25837	6.25833	21.4438	21.4438	4.99689	4.99694	16.2997	16.2995	16.2997	9.74796	9.74796	9.74796
NM_001034245	33.4065	33.4066	33.4066	38.492	38.4917	38.4937	23.2083	23.2082	44.1258	44.1256	101.323	101.323	38.1057	38.1066	151.726	151.724	151.726	42.5342	42.5342	42.5342
NM_001034246	116.522	116.521	116.521	0.677444	0.677441	0.677412	80.7518	80.7521	0.239781	0.239783	62.6006	62.6006	0.664656	0.664629	40.2303	40.2298	40.2303	10.2935	10.2935	10.2935
NM_001034247	42.6376	42.6376	42.6376	195.506	195.507	195.505	138.111	138.109	55.6359	55.6358	165.092	165.092	72.876	72.8782	161.925	161.924	161.925	77.9053	77.9053	77.9053
NM_001034248	41.9921	41.9928	41.9928	30.2865	30.2865	30.2851	28.2022	28.202	28.9741	28.9745	23.9698	23.9698	31.1999	31.1998	34.5473	34.5475	34.5473	17.8619	17.8619	17.8619
NM_001034249	52.4489	52.4487	52.4487	51.6506	51.6506	51.6517	25.2178	25.2179	18.03	18.03	53.8272	53.8272	15.6508	15.6508	80.2979	80.2974	80.2979	62.0984	62.0984	62.0984
NM_001034250	61.9418	61.9414	61.9414	27.216	27.2159	27.2146	42.0591	42.0591	17.0505	17.0506	26.4962	26.4962	19.5196	19.5193	20.5037	20.5036	20.5037	30.5381	30.5381	30.5381
NM_001034251	109	108.995	108.995	21.2801	21.2802	21.2785	95.6366	95.6366	12.5782	12.5783	28.0477	28.0477	32.0968	32.0957	107.13	107.13	107.13	32.5333	32.5333	32.5333
NM_001034252	0	0	0	1.54518	1.54518	1.54525	0	0	0.676167	0.676164	0	0	0.593741	0.593767	0	0	0	0.738403	0.738403	0.738403
NM_001034253	35.368	35.368	35.3681	16.8925	16.8925	16.8926	25.0725	25.0725	11.308	11.308	18.9017	18.9017	16.1957	16.1955	37.7257	37.7257	37.7257	24.0131	24.0131	24.0131
NM_001034254	43.6878	43.6887	43.6887	12.8397	12.8396	12.8398	39.1274	39.1274	10.2739	10.2739	19.354	19.354	12.4857	12.4858	20.7786	20.7788	20.7786	45.1468	45.1468	45.1468
NM_001034256	33.8557	33.8555	33.8555	35.985	35.9848	35.9844	19.1474	19.1471	13.1859	13.186	19.7859	19.7859	32.4254	32.425	38.1284	38.1289	38.1284	68.4593	68.4593	68.4593
NM_001034257	32.2784	32.2786	32.2786	3.93473	3.93473	3.93459	22.2022	22.2023	1.52001	1.52001	16.7047	16.7047	6.23762	6.23748	11.5115	11.5117	11.5115	8.34309	8.34309	8.34309
NM_001034258	8.23628	8.23626	8.23626	22.7665	22.7664	22.7678	3.99739	3.99742	23.3952	23.3949	8.41707	8.41707	24.9087	24.9092	11.8571	11.8571	11.8571	42.1837	42.1837	42.1837
NM_001034259	4.91401	4.91405	4.91405	4.7895	4.78949	4.78947	6.72792	6.72792	12.2242	12.2242	9.50551	9.50551	10.7819	10.7815	4.2558	4.25574	4.2558	3.83615	3.83615	3.83615
NM_001034260	0.541585	0.541584	0.541584	0.555904	0.555903	0.555894	1.37356	1.37356	0.295814	0.295816	0.490747	0.490747	0.202201	0.202197	0.549984	0.549988	0.549984	0.379924	0.379924	0.379924
NM_001034261	49.6838	49.6834	49.6834	28.3444	28.3445	28.3428	32.5183	32.5182	41.6702	41.671	25.1369	25.1369	84.9533	84.9494	33.874	33.8745	33.874	55.758	55.758	55.758
NM_001034262	0	0	0	0	0	0	0	0	0	0	0	0	0	0	0	0	0	0	0	0
NM_001034263	0	0	0	4.44817	4.44817	4.44843	0	0	2.55333	2.55331	1.56644	1.56644	1.42211	1.42223	1.15961	1.15961	1.15961	2.59937	2.59937	2.59937
NM_001034264	3.73606	3.73603	3.73603	2.35219	2.3522	2.35215	8.94436	8.94424	3.69136	3.6914	19.987	19.987	4.55211	4.55225	15.7088	15.7086	15.7088	6.37295	6.37295	6.37295
NM_001034265	33.3012	33.3008	33.3007	22.7694	22.7695	22.7688	40.3415	40.3412	17.0206	17.0208	13.5223	13.5223	19.4567	19.4554	30.9597	30.9596	30.9597	34.3573	34.3573	34.3573
NM_001034266	705.142	705.127	705.127	347.358	347.361	347.346	663.388	663.391	229.452	229.452	270.016	270.016	246.455	246.452	455.667	455.667	455.667	644.079	644.079	644.079
NM_001034267	18.1777	18.1777	18.1777	26.5929	26.5929	26.5937	17.4884	17.4884	31.5689	31.5689	52.9659	52.9659	52.5607	52.563	39.4644	39.4645	39.4644	69.6934	69.6934	69.6934
NM_001034268	13.2523	13.2525	13.2525	40.6554	40.6555	40.6569	17.9063	17.9062	77.974	77.9741	32.858	32.858	92.4377	92.4417	53.6491	53.649	53.6491	42.4407	42.4407	42.4407
NM_001034269	199.785	199.783	199.783	51.0452	51.0452	51.0416	188.58	188.58	35.6171	35.6172	105.545	105.545	42.7594	42.7577	84.2948	84.2947	84.2948	92.874	92.874	92.874
NM_001034270	184.996	184.989	184.989	0	0	0	35.2641	35.264	0	0	47.9613	47.9613	0	0	8.9671	8.96695	8.9671	2.69867	2.69867	2.69867
NM_001034271	69.1657	69.1655	69.1655	214.734	214.734	214.74	51.4653	51.4656	218.495	218.495	130.006	130.006	224.422	224.43	137.266	137.266	137.266	262.376	262.376	262.376
NM_001034272	29.139	29.1385	29.1385	9.32343	9.32351	9.3234	30.9918	30.9916	19.7796	19.7797	41.1447	41.1447	18.8158	18.8161	61.7448	61.7457	61.7448	21.0192	21.0192	21.0192
NM_001034273	0.49465	0.494652	0.494653	0	0	0	1.86883	1.86883	0	0	27.1447	27.1447	0	0	7.87424	7.87425	7.87424	0.684074	0.684074	0.684074
NM_001034274	183.36	183.359	183.359	182.126	182.128	182.124	251.329	251.33	127.565	127.566	132.667	132.667	120.476	120.476	150.458	150.46	150.458	424.918	424.918	424.918
NM_001034275	0	0	0	7.13413	7.13413	7.1343	0	0	3.89671	3.89671	0	0	3.10281	3.10289	0	0	0	0.216981	0.216981	0.216981
NM_001034276	3.84383	3.84381	3.84381	13.8263	13.8264	13.8267	5.28798	5.28793	24.512	24.5121	21.6359	21.6359	24.3751	24.3759	28.4836	28.4835	28.4836	25.9088	25.9088	25.9088
NM_001034277	50.4576	50.4585	50.4585	97.0168	97.0166	97.0208	164.814	164.813	90.9092	90.9102	224.544	224.544	51.1842	51.185	256.766	256.765	256.766	133.372	133.372	133.372
NM_001034278	84.3037	84.3031	84.3031	96.4234	96.4235	96.4223	87.5192	87.5195	55.8197	55.8197	101.371	101.371	31.0661	31.0652	64.8585	64.858	64.8585	59.6751	59.6751	59.6751
NM_001034279	14.0537	14.0537	14.0537	28.9924	28.9925	28.9922	23.36	23.36	29.2619	29.2619	19.8303	19.8303	28.9982	28.9982	35.6555	35.6555	35.6555	34.114	34.114	34.114
NM_001034280	13.7279	13.7278	13.7278	5.16804	5.168	5.16806	8.61299	8.61301	4.88656	4.88656	21.3045	21.3045	3.94848	3.94856	21.7756	21.7755	21.7756	10.6619	10.6619	10.6619
NM_001034281	6.56399	6.56398	6.56398	13.5434	13.5433	13.5437	1.90536	1.90536	12.0347	12.0348	16.0934	16.0934	13.1619	13.1629	14.5688	14.5686	14.5688	8.10874	8.10874	8.10874
NM_001034282	101.012	101.023	101.014	58.1892	58.1892	58.1881	143.135	143.135	41.4096	41.4095	49.0655	49.0337	121.117	121.156	169.095	169.109	169.1	175.452	175.436	175.458
NM_001034283	116.411	116.409	116.409	43.9888	43.9889	43.9866	88.469	88.4687	11.4294	11.4295	41.7164	41.7164	19.7549	19.7541	55.3288	55.329	55.3288	50.5194	50.5194	50.5194
NM_001034284	0	0	0	0	0	0	0	0	0	0	0	0	0	0	0	0	0	0	0	0
NM_001034285	52.7168	52.7168	52.7168	58.4687	58.4684	58.4672	53.0832	53.0831	36.0764	36.0763	46.562	46.562	51.0184	51.0167	40.0935	40.0946	40.0935	128.145	128.145	128.145
NM_001034286	48.0867	48.0866	48.0865	32.7017	32.7017	32.6998	43.5576	43.5576	25.3847	25.3849	23.0022	23.0022	43.5745	43.573	40.4584	40.4585	40.4584	54.9904	54.9904	54.9904
NM_001034287,NM_001184724	0	0	0	0.429047	0.429067	0.428882	0	0	0.654517	0.65483	0	0	0.890641	0.890649	0.179037	0.179061	0.179059	2.02797	2.02641	2.02845
NM_001034288	5.72933	5.72932	5.72933	20.6516	20.6516	20.6521	2.77564	2.77562	10.752	10.752	16.463	16.463	9.93781	9.93806	10.5676	10.5676	10.5676	7.97872	7.97872	7.97872
NM_001034289	121.156	121.155	121.155	124.755	124.754	124.756	153.313	153.313	151.181	151.181	210.59	210.59	187.25	187.256	230.06	230.06	230.06	213.708	213.708	213.708
NM_001034290	184.497	184.496	184.496	401.892	401.891	401.891	152.62	152.62	138.593	138.592	117.261	117.261	159.252	159.249	115.969	115.969	115.969	449.348	449.348	449.348
NM_001034291,NM_001244324	59.9604	59.9609	59.9608	40.7439	40.7446	40.7409	32.0363	32.0345	17.4781	17.4791	8.01799	8.01783	22.416	22.4155	12.9055	12.9057	12.9051	42.3418	42.3426	42.3431
NM_001034291,NM_001244324	53.0753	53.0729	53.0723	37.8734	37.8729	37.8711	29.6977	29.6988	16.7943	16.7943	6.78456	6.78436	19.0896	19.0895	11.1464	11.1462	11.1466	38.0584	38.0571	38.0576
NM_001034292	142.06	142.06	142.06	0.552012	0.552012	0.551995	33.7778	33.7778	0.392755	0.392757	46.0535	46.0535	0.267969	0.267965	36.1061	36.106	36.1061	5.95179	5.95179	5.95179
NM_001034293,NM_001159409	56.1732	56.1741	56.1765	8.50722	8.5072	8.50755	56.0549	56.0533	16.3195	16.3196	85.9315	85.9333	25.1666	25.1685	59.7603	59.762	59.7564	39.4855	39.4868	39.4867
NM_001034294	263.939	263.94	263.94	258.631	258.631	258.631	267.344	267.344	298.216	298.216	315.443	315.443	369.002	369.004	262.392	262.391	262.392	272.321	272.321	272.321
NM_001034295	20.4359	20.3823	20.2106	11.5871	11.5938	11.5731	14.8921	14.8408	6.92262	6.93178	15.8091	15.5967	12.6402	12.646	34.3246	34.2359	34.3033	13.0183	13.0291	13.0197
NM_001034296	73.7804	73.782	73.782	11.2312	11.2311	11.2317	20.7204	20.7204	13.8095	13.8095	137.761	137.761	14.8548	14.8554	91.65	91.6485	91.65	20.6721	20.6721	20.6721
NM_001034297	73.1111	73.1111	73.1111	46.795	46.7952	46.793	81.1105	81.1101	22.9102	22.9104	23.3182	23.3182	29.9887	29.9878	30.5278	30.528	30.5278	46.8743	46.8743	46.8743
NM_001034298	31.9082	31.9076	31.9076	114.635	114.635	114.636	24.1666	24.1666	108.431	108.431	61.6349	61.6349	126.393	126.394	70.0769	70.076	70.0769	102.711	102.711	102.711
NM_001034299	362.409	362.403	362.404	238.466	238.466	238.467	315.981	315.981	319.369	319.367	585.525	585.525	579.52	579.521	615.49	615.492	615.49	806.111	806.111	806.111
NM_001034300	0	0	0	0	0	0	0	0	0	0	0	0	0	0	0	0	0	0	0	0
NM_001034301	1.34128	1.34131	1.34131	0	0	0	0	0	0	0	2.62071	2.62071	0	0	0	0	0	0.316546	0.316546	0.316546
NM_001034302	0	0	0	0	0	0	0	0	0	0	0	0	0	0	0	0	0	0	0	0
NM_001034303	2.13281	2.13281	2.13281	47.6117	47.6114	47.6139	1.42923	1.42924	26.1864	26.1862	20.3459	20.3459	28.357	28.3583	12.5648	12.5646	12.5648	11.5753	11.5753	11.5753
NM_001034304	1.97631	2.65543	2.56546	1.3818	1.36489	1.50322	3.73125	3.75855	1.33697	1.3914	6.52345	6.37827	3.75811	5.66448	1.75944	1.69507	1.72704	1.49616	1.61155	1.57787
NM_001034305	55.6898	55.8649	56.011	19.4446	19.6862	19.5572	30.2858	30.5945	4.42294	4.16635	6.63246	6.67728	8.91966	8.84377	27.4682	27.581	27.7497	18.4855	18.4922	18.4408
NM_001034306	0	0	0	0	0	0	0	0	0	0	0	0	0	0	0	0	0	0	0	0
NM_001034307	53.1019	53.1022	53.1022	19.2053	19.2053	19.205	61.6529	61.6527	43.0433	43.0433	75.8993	75.8993	38.8666	38.8664	89.8915	89.8915	89.8915	45.0713	45.0713	45.0713
NM_001034308	20.8826	20.8828	20.8828	45.0764	45.0767	45.0753	4.71788	4.71779	47.3185	47.3195	11.9708	11.9708	27.6406	27.6426	1.26977	1.26974	1.26977	16.4657	16.4657	16.4657
NM_001034309	0	0	0	0	0	0	0	0	0	0	0	0	0	0	0	0	0	0	0	0
NM_001034310	0	0	0	0	0	0	0	0	0	0	1.8693	1.83957	0	0	0	0	0	0	0	0
NM_001034310	2.33843	2.33845	2.33845	0.674466	0.674466	0.674475	13.6338	13.6338	0.687901	0.687898	1.04289	1.04289	0.944022	0.944041	41.4929	41.4928	41.4929	16.3933	16.3933	16.3933
NM_001034311	2.39722	2.39721	2.39721	0	0	0	1.71257	1.71257	0.114056	0.114057	0.641828	0.641828	0	0	2.53332	2.53327	2.53332	0.280014	0.280014	0.280014
NM_001034312	6.16639	6.16647	6.16648	79.2808	79.2803	79.2842	6.11472	6.11473	69.2727	69.2726	39.6709	39.6709	51.7183	51.7207	32.4076	32.4067	32.4076	22.3491	22.3491	22.3491
NM_001034313	0	0	0	2.16068	2.16068	2.16076	0	0	4.75353	4.75354	0	0	2.74802	2.74814	0	0	0	3.86986	3.86986	3.86986
NM_001034314	57.2463	57.2457	57.2457	92.0329	92.0334	92.0294	66.2253	66.2244	23.2047	23.2047	28.2481	28.2481	29.4372	29.4368	28.0766	28.0769	28.0766	59.1799	59.1799	59.1799
NM_001034315	765.038	765.035	765.034	512.804	512.802	512.792	774.001	774.002	177.01	177.009	498.024	498.024	176.979	176.973	529.296	529.302	529.296	359.613	359.613	359.613
NM_001034316	30.4853	30.4845	30.4845	10.3212	10.3212	10.3214	18.9836	18.9838	9.2141	9.21407	61.4033	61.4033	11.5364	11.5366	57.7077	57.7069	57.7077	21.0035	21.0035	21.0035
NM_001034317	48.3332	48.3329	48.3329	14.7695	14.7695	14.7693	17.7112	17.7112	11.1318	11.1317	20.9759	20.9759	16.8247	16.8248	10.3536	10.3536	10.3536	8.14351	8.14351	8.14351
NM_001034318	68.8786	68.909	68.8892	65.6887	65.7054	65.7043	112.302	112.254	68.1365	68.1377	152.397	152.412	66.8312	66.8439	123.216	123.194	123.171	34.2837	34.2873	34.2956
NM_001034319	163.306	163.301	163.301	167.71	167.711	167.704	145.101	145.1	61.5373	61.5374	77.32	77.32	84.0679	84.0656	108.068	108.069	108.068	131.744	131.744	131.744
NM_001034320	17.0823	17.0826	17.0826	33.7615	33.7616	33.7607	32.2415	32.2414	19.7332	19.7332	34.4139	34.4139	34.0153	34.0149	38.9114	38.9114	38.9114	22.5699	22.5699	22.5699
NM_001034321	123.713	123.714	123.714	218.43	218.43	218.43	146.411	146.411	115.896	115.895	90.2745	90.2745	147.419	147.413	86.2547	86.2552	86.2547	258.094	258.094	258.094
NM_001034322	123.33	123.329	123.329	51.5534	51.5534	51.552	115.59	115.59	42.0956	42.0956	75.5207	75.5207	68.7456	68.745	204.366	204.366	204.366	123.66	123.66	123.66
NM_001034323	32.8293	32.8289	32.8289	25.8005	25.8006	25.8001	22.6523	22.6522	13.5338	13.5339	12.443	12.443	26.6415	26.6409	9.6058	9.60591	9.6058	35.5067	35.5067	35.5067
NM_001034324	6.93794	6.93787	6.93787	32.1606	32.1605	32.1604	6.54984	6.54982	40.4062	40.4062	24.6447	24.6447	35.2428	35.2429	15.1501	15.1502	15.1501	25.5432	25.5432	25.5432
NM_001034325	84.9314	84.9312	84.9312	43.6343	43.6343	43.6342	59.3583	59.3586	45.1655	45.1655	51.2905	51.2905	50.7749	50.7739	35.441	35.4403	35.441	35.495	35.495	35.495
NM_001034326	60.8258	60.8265	60.8265	19.3202	19.3201	19.3195	104.699	104.698	22.24	22.2401	112.467	112.467	17.2127	17.2122	105.272	105.272	105.272	33.9936	33.9936	33.9936
NM_001034327	47.5304	47.6185	47.6574	28.1224	28.2136	28.2057	60.3611	60.2705	20.9967	20.9822	65.9504	66.0201	15.2074	15.2385	57.3549	57.2677	57.207	27.6489	27.6792	27.7109
NM_001034328	47.5172	47.5169	47.5169	0.403153	0.403156	0.403133	44.0459	44.0455	0.43512	0.435128	14.2633	14.2633	0	0	16.3163	16.3162	16.3163	3.92654	3.92654	3.92654
NM_001034329	29.0547	29.0543	29.0543	11.0706	11.0706	11.0701	58.7715	58.7717	16.788	16.788	36.0076	36.0076	14.902	14.9016	58.9146	58.9153	58.9146	20.7768	20.7768	20.7768
NM_001034330	19.3674	19.3673	19.3673	9.2623	9.26225	9.26235	18.833	18.8331	9.70032	9.70032	16.9822	16.9822	11.9701	11.9702	26.0904	26.0904	26.0904	12.6556	12.6556	12.6556
NM_001034331	6.56056	6.56058	6.56058	0	0	0	5.60257	5.60255	0.286248	0.286249	3.9601	3.9601	0.398313	0.398301	10.1654	10.1654	10.1654	2.79876	2.79876	2.79876
NM_001034332	21.0992	21.0992	21.0992	7.71001	7.70998	7.70992	24.5866	24.5865	14.2859	14.286	14.8728	14.8728	17.1232	17.1232	19.5603	19.5604	19.5603	18.7242	18.7242	18.7242
NM_001034333	301.911	301.908	301.908	5727.84	5727.85	5728.04	221.824	221.824	1322.9	1322.89	193.679	193.679	1191.02	1191.06	529.465	529.465	529.465	2113.03	2113.03	2113.03
NM_001034334	0.379057	0.379059	0.379059	12.1729	12.1729	12.1725	0	0	7.34748	7.34748	0	0	5.47736	5.47721	0	0	0	2.26237	2.26237	2.26237
NM_001034335	76.4235	76.4233	76.4233	93.1146	93.1135	93.1153	69.5158	69.5167	69.3643	69.3641	78.3766	78.3766	61.8973	61.8969	58.2973	58.2973	58.2973	100.657	100.657	100.657
NM_001034336	51.879	51.8805	51.8805	50.8373	50.8372	50.838	58.8118	58.8115	46.9149	46.9149	109.755	109.755	57.5999	57.6022	193.615	193.614	193.615	95.5193	95.5193	95.5193
NM_001034337	11.477	11.4769	11.4769	4.15854	4.15854	4.15869	3.95052	3.95054	3.3341	3.33409	13.1587	13.1587	7.32707	7.32753	8.34893	8.34879	8.34893	12.1644	12.1644	12.1644
NM_001034338	48.0156	48.0152	48.0152	49.899	49.899	49.8996	67.2825	67.2829	38.5146	38.5144	43.5503	43.5503	44.3252	44.3254	125.798	125.799	125.798	100.144	100.144	100.144
NM_001034339	10.6722	10.6722	10.6722	18.0782	18.0782	18.0774	13.3031	13.3031	8.73148	8.73157	4.71685	4.71685	7.63325	7.63305	8.25354	8.25361	8.25354	9.53591	9.53591	9.53591
NM_001034340	84.9644	84.9635	84.9635	1.0413	1.04131	1.04129	1186.17	1186.17	0.468446	0.468445	588.962	588.962	0.424802	0.424805	520.142	520.14	520.142	86.1322	86.1322	86.1322
NM_001034341,NM_001113258,NM_001113259	0	0	0	0.252153	0.252245	0.252269	0.123886	0.123887	1.03302	1.03272	0.131307	0.131359	0.71023	0.706637	0	0	0	0.1167	0.11673	0.116707
NM_001034342	302.999	302.997	302.997	626.283	626.283	626.277	205.285	205.285	282.896	282.899	271.972	271.972	343.548	343.548	279.614	279.614	279.614	201.154	201.154	201.154
NM_001034343	55.6418	55.7589	55.8441	36.9342	37.0463	37.0678	69.3458	69.2222	26.3083	26.2851	52.5341	52.6682	31.4892	31.4983	91.5152	91.3983	91.2808	64.3979	64.4727	64.5321
NM_001034344	126.305	126.303	126.303	38.4204	38.4205	38.4191	104.468	104.467	27.9985	27.9984	48.194	48.194	35.6573	35.6561	54.5674	54.5679	54.5674	47.1762	47.1762	47.1762
NM_001034345	0	0	0	1.83177	1.83177	1.83167	0	0	0	0	0	0	0	0	0	0	0	0	0	0
NM_001034346	225.694	225.69	225.69	59.4069	59.4071	59.4044	176.292	176.292	26.5794	26.5795	30.0396	30.0396	30.3634	30.3617	41.7701	41.7703	41.7701	73.5948	73.5948	73.5948
NM_001034347	3.74489	3.74489	3.74489	14.5019	14.5018	14.5026	5.42437	5.4244	15.5058	15.5057	21.2905	21.2905	20.832	20.8331	64.8937	64.8928	64.8937	17.7043	17.7043	17.7043
NM_001034348	6.81786	6.81785	6.81786	21.2352	21.2352	21.2362	5.34087	5.34083	36.2518	36.2521	27.0738	27.0738	33.3221	33.3238	17.494	17.4938	17.494	22.033	22.033	22.033
NM_001034349	0.834468	0.83446	0.83446	0.667298	0.667297	0.667268	0.83831	0.838309	0.959573	0.959574	0.82435	0.82435	1.63609	1.63603	0.66944	0.66943	0.66944	0.489617	0.489617	0.489617
NM_001034350	76.8115	76.8096	76.8096	0.118045	0.118045	0.118047	80.359	80.359	0.966051	0.966052	287.775	287.775	0.160118	0.160125	143.23	143.23	143.23	15.5385	15.5385	15.5385
NM_001034352	13.6062	13.6061	13.6061	7.78928	7.78931	7.78926	17.501	17.501	8.8629	8.86293	6.22639	6.22639	6.59729	6.5974	7.41793	7.41793	7.41793	16.3513	16.3513	16.3513
NM_001034353	208.932	208.932	208.932	76.1036	76.1038	76.1024	101.361	101.36	41.7378	41.7379	81.5549	81.5549	64.0781	64.077	47.1807	47.1806	47.1807	99.7411	99.7411	99.7411
NM_001034354	8.34857	8.34844	8.34845	17.3635	17.3635	17.3641	13.1184	13.1184	31.3688	31.369	105.985	105.985	22.8887	22.8895	130.744	130.743	130.744	24.896	24.896	24.896
NM_001034355	0	0	0	0	0	0	0	0	0.260378	0.260376	0	0	0	0	0	0	0	0	0	0
NM_001034356	187.584	187.584	187.585	54.0031	54.003	54.0037	115.556	115.556	42.7652	42.7654	169.749	169.749	63.1283	63.1294	241.855	241.856	241.855	142.741	142.741	142.741
NM_001034357	9.89428	9.89432	9.89432	31.9625	31.9624	31.9623	20.0027	20.0026	74.5793	74.5797	15.5606	15.5606	75.5624	75.5602	14.8218	14.8219	14.8218	54.9973	54.9973	54.9973
NM_001034358	1.04743	1.04744	1.04744	12.8992	12.8992	12.8998	0.842633	0.842635	9.05662	9.0566	5.03516	5.03516	9.45998	9.46048	8.86181	8.86173	8.86181	17.7236	17.7236	17.7236
NM_001034359	13.1122	13.112	13.112	5.08629	5.08626	5.08642	9.74369	9.74376	5.23036	5.23029	13.0948	13.0948	9.72602	9.72631	28.0828	28.0828	28.0828	13.6119	13.6119	13.6119
NM_001034360	117.832	117.828	117.827	95.8599	95.8604	95.8529	124.996	124.996	44.6053	44.6057	34.3488	34.3488	54.6414	54.6403	44.8983	44.8983	44.8983	131.773	131.773	131.773
NM_001034361	0	0	0	0	0	0	0	0	0.219498	0.219498	0	0	0	0	0	0	0	0.0907025	0.0907025	0.0907025
NM_001034362	72.466	72.4649	72.4649	13.5098	13.5098	13.5096	70.7427	70.7425	17.8477	17.8477	84.9509	84.9509	20.9046	20.9037	63.2758	63.2751	63.2758	18.2258	18.2258	18.2258
NM_001034363	50.371	50.371	50.371	66.4849	66.4849	66.4857	59.5556	59.5554	80.0051	80.0055	175.879	175.879	86.4056	86.4059	156.672	156.672	156.672	140.516	140.516	140.516
NM_001034364	12.2691	12.3093	12.3007	0.464183	0.459357	0.475566	14.3315	14.2064	0	0	9.10461	8.7464	0.194482	0.194298	11.1495	11.1125	11.1374	2.32478	2.36523	2.34473
NM_001034365	80.3947	80.3963	80.3963	16.7884	16.7884	16.7884	36.815	36.815	10.1368	10.1368	28.7728	28.7728	11.2521	11.2519	29.3016	29.3017	29.3016	23.965	23.965	23.965
NM_001034366	11.2094	11.2095	11.2095	9.62014	9.62008	9.61995	6.14838	6.14842	6.47525	6.47525	3.93286	3.93286	11.9677	11.9675	3.22039	3.2204	3.22039	15.2815	15.2815	15.2815
NM_001034367	9106.59	9106.52	9106.52	7.00714	7.00714	7.00722	13446.5	13446.4	7.21205	7.21211	11621.9	11621.9	22.5713	22.5708	10865.8	10865.9	10865.8	4362.56	4362.56	4362.56
NM_001034368	78.4901	78.4898	78.4898	51.6039	51.6036	51.6023	88.4581	88.4583	24.7106	24.7108	19.1346	19.1346	28.72	28.7189	12.902	12.9021	12.902	48.9802	48.9802	48.9802
NM_001034369	271.718	271.715	271.715	134.94	134.94	134.936	280.646	280.644	116.47	116.469	119.214	119.214	110.442	110.44	227.656	227.656	227.656	408.062	408.062	408.062
NM_001034370	21.5218	21.5219	21.522	144.946	144.946	144.952	15.3615	15.3615	123.545	123.545	104.697	104.697	184.455	184.462	114.721	114.719	114.721	105.313	105.313	105.313
NM_001034371	22.7211	22.7209	22.7209	11.4595	11.4595	11.4591	30.906	30.906	6.6349	6.63488	18.0726	18.0726	9.61566	9.61531	30.8477	30.8479	30.8477	19.603	19.603	19.603
NM_001034372	222.332	222.328	222.328	37.7865	37.7864	37.7847	268.854	268.856	17.0452	17.0453	122.221	122.221	28.0454	28.0446	134.697	134.696	134.697	60.8249	60.8249	60.8249
NM_001034373	0	0	0	26.5874	26.5873	26.5887	0	0	35.521	35.5209	0	0	17.5291	17.5299	0	0	0	7.8431	7.8431	7.8431
NM_001034374	6.92159	6.92158	6.92158	26.0811	26.0811	26.0817	14.7353	14.7353	25.3608	25.3608	20.0627	20.0627	19.7013	19.7012	4.56866	4.56858	4.56866	21.9997	21.9997	21.9997
NM_001034375	0	0	0	0	0	0	0	0	0.0802754	0.0802756	0.252366	0.252366	0	0	0	0	0	0	0	0
NM_001034376	25.242	25.2419	25.2419	80.368	80.3682	80.3733	22.6759	22.6758	120.055	120.055	88.4511	88.4511	120.187	120.194	93.1207	93.1196	93.1207	88.6957	88.6957	88.6957
NM_001034377	47.0814	47.0819	47.0819	193.831	193.831	193.832	47.8111	47.8111	188.223	188.223	98.715	98.715	105.019	105.02	77.4141	77.4134	77.4141	44.3311	44.3311	44.3311
NM_001034378	2.082	2.08203	2.08203	0	0	0	14.3067	14.3066	0.139936	0.139936	24.7936	24.7936	0	0	38.7139	38.7136	38.7139	5.29936	5.29936	5.29936
NM_001034379	54.0298	54.0297	54.0298	3.26507	3.26506	3.26519	43.5809	43.5812	4.32009	4.32009	95.2235	95.2235	4.42345	4.42363	60.2243	60.224	60.2243	35.6736	35.6736	35.6736
NM_001034380	2.97378	2.97378	2.97378	1.18879	1.18879	1.1888	0.892334	0.892334	0.539523	0.539526	0.935483	0.935483	0	0	1.49608	1.49609	1.49608	0.945767	0.945767	0.945767
NM_001034381	19.5181	19.5181	19.5181	54.9446	54.9449	54.9467	12.3338	12.3339	85.9633	85.963	70.2024	70.2024	71.486	71.4895	119.678	119.677	119.678	40.4113	40.4113	40.4113
NM_001034382	85.8126	85.8123	85.8124	26.6913	26.6912	26.6908	64.1141	64.1141	11.2708	11.2708	53.6697	53.6697	15.6508	15.6504	33.6674	33.667	33.6674	20.3586	20.3586	20.3586
NM_001034383	73.2594	73.2221	73.2557	56.0436	56.0432	56.0436	77.2734	77.3138	54.2977	54.2976	106.946	106.909	66.748	66.803	100.936	100.961	100.956	73.8199	73.8096	73.8399
NM_001034384	13.7355	13.8334	13.8044	16.4612	16.3933	16.3989	11.4294	11.4904	29.678	29.7097	59.2431	59.5683	30.8748	30.8849	100.663	100.878	100.73	19.2363	19.1815	19.179
NM_001034385	310.047	310.047	310.047	1721.22	1721.24	1721.18	348.8	348.8	1868.97	1868.97	140.944	140.944	1995.99	1995.95	162.861	162.86	162.861	2807.52	2807.52	2807.52
NM_001034386	1.50761	1.50759	1.50759	1.17073	1.17073	1.17074	0.399603	0.399604	1.09367	1.09367	0.242632	0.242632	1.28822	1.28826	0.0883446	0.0883441	0.0883446	0.909571	0.909571	0.909571
NM_001034387	35.6463	35.6467	35.6467	17.1511	17.151	17.1508	38.971	38.971	18.5689	18.5689	34.373	34.373	17.3893	17.3889	57.8886	57.8891	57.8886	21.9345	21.9345	21.9345
NM_001034388	13.982	13.9817	13.9817	255.669	255.674	255.661	13.9	13.8999	123.995	123.995	11.219	11.219	65.9266	65.9247	30.6607	30.6609	30.6607	44.2368	44.2368	44.2368
NM_001034389	0	0	0	89.457	89.3521	89.3241	0.667134	0.665493	77.7914	77.8201	0.932659	1.07604	65.9605	65.9763	0.593972	0.525497	0.730976	152.06	151.994	152.016
NM_001034390	49.6859	49.6855	49.6856	23.8669	23.8667	23.8676	51.4759	51.4759	20.1193	20.1193	38.0327	38.0327	25.5099	25.5101	64.7223	64.7222	64.7223	72.4753	72.4753	72.4753
NM_001034391	0	0	0	70.59	70.5898	70.586	0	0	69.5789	69.5787	0	0	13.4413	13.4407	0	0	0	9.87694	9.87694	9.87694
NM_001034392,NM_001166602	49.6416	49.5861	49.4454	15.6177	16.3805	15.6434	44.4772	44.0393	29.7889	31.8883	16.0924	16.5066	19.2077	23.0262	17.7705	17.7793	17.7658	30.6296	30.4912	32.9315
NM_001034393	0	0	0	0	0	0	0	0	0	0	0	0	0	0	0	0	0	0	0	0
NM_001034394	0	0	0	0.516598	0.516595	0.51661	0	0	5.10975	5.10977	0	0	1.25955	1.25957	0.101356	0.101357	0.101356	1.48197	1.48197	1.48197
NM_001034395	55.8375	55.8376	55.8376	97.111	97.1116	97.1144	43.0005	43	105.048	105.048	152.05	152.05	93.8236	93.8259	158.468	158.47	158.468	170.964	170.964	170.964
NM_001034396	15.1371	15.137	15.1371	29.8593	29.8593	29.86	9.50304	9.50301	25.9939	25.9939	35.2627	35.2627	34.6511	34.6521	36.7819	36.7818	36.7819	51.6208	51.6208	51.6208
NM_001034397	6.41933	6.41944	6.41944	25.7541	25.7541	25.7547	2.17563	2.17562	42.2867	42.2868	24.8683	24.8683	39.9909	39.9922	25.5233	25.5233	25.5233	14.7856	14.7856	14.7856
NM_001034398	12.2899	12.2897	12.2897	111.691	111.69	111.688	50.1689	50.1689	61.2467	61.2467	28.6029	28.6029	20.7567	20.7557	124.805	124.806	124.805	39.9298	39.9298	39.9298
NM_001034399	164.916	164.912	164.911	6.60303	6.60299	6.60278	98.1447	98.1449	3.46932	3.46931	180.129	180.129	3.7693	3.76917	63.2251	63.2256	63.2251	9.09661	9.09661	9.09661
NM_001034400	35.5811	35.5808	35.5808	34.915	34.915	34.9163	12.8284	12.8284	33.8056	33.8057	55.4153	55.4153	47.1362	47.1379	36.3738	36.3731	36.3738	32.1485	32.1485	32.1485
NM_001034401	92.1144	92.1135	92.1134	87.6032	87.6036	87.5994	79.9803	79.98	31.2588	31.2589	20.0777	20.0777	50.8596	50.8578	54.1963	54.1967	54.1963	43.4945	43.4945	43.4945
NM_001034402	59.1807	59.1802	59.1801	15.7809	15.7809	15.7803	43.3264	43.3266	3.40113	3.40117	20.8905	20.8905	5.16771	5.16743	24.9076	24.9075	24.9076	8.48981	8.48981	8.48981
NM_001034403	53.3996	53.3994	53.3994	16.2722	16.2721	16.2722	70.1939	70.1938	28.5039	28.504	60.739	60.739	25.9176	25.9182	71.2387	71.2392	71.2387	41.713	41.713	41.713
NM_001034404	29.8549	29.854	29.854	19.7825	19.7826	19.7824	25.0665	25.0664	15.6274	15.6273	31.6045	31.6045	29.8104	29.8115	37.7818	37.7819	37.7818	28.565	28.565	28.565
NM_001034405	4.10321	4.10324	4.10324	6.72499	6.72497	6.72521	3.04353	3.04354	8.68658	8.68659	6.154	6.154	13.059	13.0596	9.34872	9.34869	9.34872	9.00763	9.00763	9.00763
NM_001034406,NM_001166302	10.2777	10.2756	10.2721	10.1356	10.1386	10.1411	8.61463	8.60858	12.3386	12.3379	15.0523	15.0566	14.9623	14.9518	26.5258	26.5212	26.5215	11.5065	11.5141	11.508
NM_001034407	93.7805	91.3988	83.3343	258.197	259.759	258.718	13.3874	13.4982	194.462	194.973	79.3002	78.7596	88.6475	83.0752	27.0745	27.1552	27.1302	10.5213	10.5456	10.3709
NM_001034408	13.28	13.2802	13.2802	12.0247	12.0247	12.0248	12.3096	12.3095	16.5968	16.5969	47.6823	47.6823	13.9524	13.9526	33.6606	33.6604	33.6606	18.6167	18.6167	18.6167
NM_001034409	6.80422	6.80427	6.80427	19.1111	19.1111	19.1103	11.6417	11.6417	14.9289	14.929	14.5674	14.5674	10.0781	10.0779	6.00657	6.00654	6.00657	5.78595	5.78595	5.78595
NM_001034410	21.328	21.3278	21.3278	0	0	0	0.172224	0.172225	0.165927	0.165928	111.633	111.633	0	0	0.533661	0.533659	0.533661	0	0	0
NM_001034411	1.64362	1.64362	1.64362	1.01248	1.01247	1.01252	0.180643	0.180642	1.8992	1.89921	4.51034	4.51034	2.83367	2.83378	4.95839	4.95839	4.95839	0.979645	0.979645	0.979645
NM_001034412	27.6393	27.6396	27.6396	19.0459	19.0457	19.0457	17.9898	17.9898	20.01	20.0101	21.6688	21.6688	30.4383	30.4393	37.144	37.1435	37.144	27.7559	27.7559	27.7559
NM_001034413	1.21334	1.21333	1.21333	0.885764	0.885763	0.885753	0.946732	0.946736	3.51706	3.51706	3.63466	3.63466	4.7452	4.74525	4.423	4.42298	4.423	0.669845	0.669845	0.669845
NM_001034414	31.5056	31.5051	31.5051	15.4974	15.4974	15.4966	18.4448	18.4448	18.3081	18.3082	17.7815	17.7815	38.3633	38.3616	15.0455	15.0457	15.0455	34.8195	34.8195	34.8195
NM_001034415	62.2019	62.2018	62.2018	41.1082	41.1084	41.1065	38.8867	38.8868	42.5607	42.5609	32.8218	32.8218	63.8876	63.886	51.0752	51.0753	51.0752	43.5598	43.5598	43.5598
NM_001034416	88.1106	88.1104	88.1104	14.8703	14.8703	14.8703	109.324	109.323	18.5862	18.5862	131.446	131.446	21.2437	21.2438	289.621	289.622	289.621	87.23	87.23	87.23
NM_001034417	30.5152	30.5151	30.5151	10.7124	10.7124	10.7124	26.0395	26.0394	24.8991	24.8992	75.1601	75.1601	23.2071	23.2074	106.281	106.283	106.281	36.2364	36.2364	36.2364
NM_001034418	11.4614	11.4616	11.4616	36.7717	36.7717	36.7725	7.47584	7.47582	16.0847	16.0848	12.4318	12.4318	18.0855	18.0855	10.3766	10.3765	10.3766	26.4878	26.4878	26.4878
NM_001034419	0	0	0	0	0	0	0	0	0	0	0.0789787	0.0789787	0	0	0	0	0	0	0	0
NM_001034420	64.0441	64.0426	64.0426	14.5589	14.559	14.5581	44.8811	44.8812	17.4484	17.4485	14.1667	14.1667	12.7544	12.754	17.1413	17.1414	17.1413	29.7818	29.7818	29.7818
NM_001034421	147.024	147.024	147.024	241.053	241.16	241.152	191.216	191.214	132.109	132.086	129.926	129.961	151.954	152.032	192.039	191.974	191.833	215.078	215.087	215.109
NM_001034422	4.04551	4.04556	4.04556	0.202947	0.202948	0.202943	2.25846	2.25845	0	0	2.50966	2.50966	0	0	1.81252	1.81254	1.81252	0.354996	0.354996	0.354996
NM_001034423	33.3236	33.3239	33.3239	66.6295	66.6294	66.6298	21.3661	21.366	101.458	101.457	159.693	159.693	106.335	106.336	200.188	200.188	200.188	101.498	101.498	101.498
NM_001034424	184.255	184.252	184.252	116.113	116.113	116.108	110.275	110.276	46.068	46.0684	37.8692	37.8692	85.9599	85.9579	68.0294	68.0296	68.0294	105.513	105.513	105.513
NM_001034425	5.40761	5.40767	5.40767	6.38301	6.38298	6.38325	3.37329	3.3733	5.41912	5.41915	17.299	17.299	4.74668	4.74691	18.1041	18.1041	18.1041	4.35434	4.35434	4.35434
NM_001034426	11.4696	11.4695	11.4695	60.7672	60.7676	60.769	9.92606	9.92602	54.5874	54.5876	46.5945	46.5945	59.7082	59.7111	47.3193	47.3189	47.3193	67.3453	67.3453	67.3453
NM_001034427	13.2641	13.2641	13.2641	11.4623	11.4623	11.463	16.5927	16.5926	15.7653	15.7653	12.5303	12.5303	18.4871	18.4873	83.255	83.2541	83.255	43.6946	43.6946	43.6946
NM_001034428	44.0149	44.0453	44.0159	52.8636	52.9306	52.9109	49.7091	49.633	19.7341	19.7292	7.52957	7.59083	34.4469	34.4946	20.0594	20.0201	19.9472	60.2592	60.2667	60.2835
NM_001034429	444.602	444.598	444.598	428.652	428.65	428.628	495.151	495.155	527.512	527.514	167.638	167.638	632.209	632.192	121.402	121.403	121.402	675.916	675.916	675.916
NM_001034430	68.8267	68.8258	68.8258	28.0426	28.0426	28.04	233.358	233.359	33.3457	33.3462	176.518	176.518	54.8788	54.8764	85.6627	85.6629	85.6627	52.3646	52.3646	52.3646
NM_001034432	0	0	0	0.43361	0.433609	0.433598	0	0	1.54524	1.54524	0	0	7.0032	7.00295	0	0	0	1.16132	1.16132	1.16132
NM_001034433	9.48257	9.48257	9.48256	19.6347	19.6347	19.6341	30.2757	30.2756	20.5989	20.599	11.8205	11.8205	11.4946	11.4943	4.56249	4.5625	4.56249	14.5438	14.5438	14.5438
NM_001034434	326.697	326.7	326.7	195.042	195.042	195.045	207.17	207.169	165.785	165.786	655.157	655.157	250	250	554.432	554.439	554.432	697.199	697.199	697.199
NM_001034435	6.28827	6.28825	6.28825	1957.99	1957.99	1957.99	12.5739	12.5739	3775.79	3775.79	7.02794	7.02794	3460.05	3460.1	6.08095	6.08096	6.08095	17521.5	17521.5	17521.5
NM_001034436	4.66696	4.66694	4.66694	217.911	217.909	217.918	6.28396	6.28396	101.163	101.163	14.5039	14.5039	91.7176	91.7229	35.7655	35.7649	35.7655	62.922	62.922	62.922
NM_001034437	0	0	0	0	0	0	0	0	0	0	0	0	0	0	0	0	0	0	0	0
NM_001034438	1785.29	1785.31	1785.31	191.772	191.771	191.77	1087.43	1087.43	167.131	167.13	765.285	765.285	228.057	228.063	620.266	620.266	620.266	1158.71	1158.71	1158.71
NM_001034439	8.66955	8.66965	8.66966	35.0027	35.0028	35.0054	9.38084	9.38083	44.2764	44.2765	74.6906	74.6906	34.3006	34.3026	53.0964	53.0949	53.0964	16.2292	16.2292	16.2292
NM_001034440	0	0	0	1.17279	1.17278	1.1728	0.59598	0.59598	0	0	0.64795	0.64795	1.66538	1.66536	0	0	0	1.62599	1.62599	1.62599
NM_001034440	0	0	0	0	0	0	0	0	0	0	0.680574	0.680574	0.814343	0.814317	0.581371	0.581374	0.581371	0.986605	0.986605	0.986605
NM_001034441	40.4437	40.4443	40.4443	58.2468	58.2469	58.2462	50.9058	50.9054	47.7241	47.7243	51.8141	51.8141	51.0286	51.0277	67.875	67.8757	67.875	95.0517	95.0517	95.0517
NM_001034442	196.517	196.516	196.516	148.012	148.013	148.016	185.35	185.349	184.336	184.335	111.48	111.48	223.048	223.052	151.971	151.971	151.971	492.632	492.632	492.632
NM_001034443	117.72	117.721	117.72	8.69311	8.69313	8.69269	36.3857	36.386	5.52482	5.52481	20.1196	20.1196	7.9023	7.90192	8.56224	8.5623	8.56224	5.98943	5.98943	5.98943
NM_001034444	8.64084	8.64071	8.64071	17.9015	17.9015	17.9018	11.4229	11.4229	6.88932	6.88936	18.9778	18.9778	9.12899	9.1292	54.4301	54.4296	54.4301	16.7461	16.7461	16.7461
NM_001034445	104.011	104.012	104.012	246.86	246.861	246.857	117.253	117.251	215.336	215.336	77.9777	77.9777	180.991	180.984	106.922	106.922	106.922	159.83	159.83	159.83
NM_001034446	12.7549	12.7546	12.7546	2.16393	2.16393	2.1639	15.8058	15.8058	1.09634	1.09634	18.7606	18.7606	0.806863	0.806844	40.5636	40.5631	40.5636	4.76486	4.76486	4.76486
NM_001034447	2.31869	2.31864	2.31864	2.19754	2.19754	2.19752	1.54934	1.54933	5.73163	5.73161	0.730754	0.730754	15.0742	15.0742	1.66702	1.66702	1.66702	5.25217	5.25217	5.25217
NM_001034448	15.5616	15.5619	15.5619	31.9231	31.9232	31.9235	12.5139	12.5139	36.3904	36.3904	30.1639	30.1639	35.5032	35.5037	31.7175	31.7175	31.7175	41.0023	41.0023	41.0023
NM_001034449	18.43	18.4298	18.4298	19.4003	19.4002	19.4005	44.7909	44.791	25.7261	25.726	52.4041	52.4041	41.129	41.1293	196.526	196.524	196.526	36.5837	36.5837	36.5837
NM_001034450	13.3502	13.3503	13.3503	14.4223	14.4222	14.4225	15.5183	15.5183	8.88185	8.88183	13.2847	13.2847	9.61056	9.61065	32.145	32.1447	32.145	17.7633	17.7633	17.7633
NM_001034451	56.4401	56.4403	56.4404	35.8469	35.8471	35.8463	87.1826	87.1821	33.4137	33.414	86.7779	86.7779	36.122	36.1222	93.1448	93.1455	93.1448	46.8095	46.8095	46.8095
NM_001034452	48.7941	48.7936	48.7936	51.4835	51.4835	51.4795	42.3616	42.3614	46.3607	46.3619	21.7238	21.7238	44.9636	44.9625	28.5251	28.5249	28.5251	63.1485	63.1485	63.1485
NM_001034453	9.36397	9.36401	9.36402	10.4613	10.4613	10.4618	8.43643	8.43638	20.4041	20.4042	42.1332	42.1332	31.0798	31.0812	59.0698	59.0699	59.0698	31.3911	31.3911	31.3911
NM_001034454	11.8458	11.8457	11.8457	33.1803	33.1804	33.1818	11.6842	11.6843	35.3439	35.3437	36.0291	36.0291	33.691	33.6925	25.9875	25.9874	25.9875	45.7212	45.7212	45.7212
NM_001034455	21.6066	21.6067	21.6068	79.5095	79.5096	79.5147	13.0689	13.0689	88.5098	88.5101	57.49	57.49	92.5263	92.5302	65.2292	65.2279	65.2292	103.106	103.106	103.106
NM_001034456	178.923	177.562	179.406	116.022	115.854	117.46	213.731	213.957	119.686	119.681	142.697	141.606	116.109	110.704	168.392	168.004	168.635	155.933	155.572	154.904
NM_001034457	144.789	144.791	144.791	111.259	111.259	111.255	229.074	229.075	103.989	103.989	163.749	163.749	128.458	128.455	254.26	254.26	254.26	134.83	134.83	134.83
NM_001034458	1.79801	1.798	1.798	0.429571	0.429569	0.429581	0.469488	0.469486	0.884167	0.884167	2.24868	2.24868	2.3912	2.39122	2.24845	2.24846	2.24845	4.52389	4.52389	4.52389
NM_001034459	342.914	342.919	342.92	89.149	89.1483	89.1501	109.733	109.734	86.0731	86.0722	426.662	426.662	125.377	125.377	382.173	382.173	382.173	478.32	478.32	478.32
NM_001034460	8.95066	8.9507	8.9507	44.1276	44.1276	44.1279	4.0637	4.06368	41.3495	41.3496	21.594	21.594	43.6216	43.6232	26.2443	26.2443	26.2443	18.3363	18.3363	18.3363
NM_001034461	20.0064	20.0064	20.0064	17.5661	17.566	17.5662	20.8039	20.8039	6.40415	6.40418	10.562	10.562	23.6838	23.6837	11.277	11.2769	11.277	36.2489	36.2489	36.2489
NM_001034462	116.592	116.59	116.59	7.40248	7.40247	7.40208	125.542	125.542	4.89053	4.89055	24.6697	24.6697	4.89929	4.8991	34.6946	34.6953	34.6946	25.1604	25.1604	25.1604
NM_001034463	78.4078	78.4069	78.4069	81.0068	81.0067	81.0041	52.7858	52.7858	25.1418	25.1419	18.7	18.7	48.2954	48.2934	35.085	35.0855	35.085	22.9805	22.9805	22.9805
NM_001034464	25.3298	25.3298	25.3298	122.368	122.368	122.37	17.3034	17.3034	93.9868	93.9871	35.793	35.793	125.443	125.447	63.4534	63.4532	63.4534	99.6877	99.6877	99.6877
NM_001034465	0.415388	0.415386	0.415386	0.292922	0.292921	0.29293	0.497835	0.497832	0.148725	0.148726	1.46088	1.46088	0.599127	0.599157	0.887406	0.887389	0.887406	0.143693	0.143693	0.143693
NM_001034466	0	0	0	0	0	0	0	0	0	0	0	0	0	0	0	0	0	0	0	0
NM_001034467	14.2609	14.2609	14.2609	8.48104	8.48114	8.48064	13.2942	13.2941	6.45593	6.45601	12.1845	12.1845	7.67181	7.67164	6.54884	6.54895	6.54884	3.69786	3.69786	3.69786
NM_001034468	311	310.999	310.998	68.2066	68.206	68.2046	152.492	152.494	47.4226	47.4223	105.782	105.782	51.9659	51.9647	92.769	92.7694	92.769	90.9307	90.9307	90.9307
NM_001034469	68.1725	68.1725	68.1725	69.1077	69.1075	69.1098	72.0778	72.0776	83.7369	83.7373	99.3933	99.3933	99.9201	99.9229	104.687	104.688	104.687	140.189	140.189	140.189
NM_001034470	9.54803	9.54784	9.54784	33.9358	33.9357	33.9363	8.30244	8.30249	51.2432	51.2429	44.5796	44.5796	82.2918	82.2936	36.2531	36.2532	36.2531	35.4789	35.4789	35.4789
NM_001034471	0	0	0	0	0	0	0	0	0	0	0	0	0	0	0	0	0	0	0	0
NM_001034472	0	0	0	0	0	0	0	0	0	0	0	0	0	0	0	0	0	0	0	0
NM_001034473	40.6051	40.6052	40.6052	4.6535	4.65354	4.65325	40.7678	40.7679	7.73028	7.73035	42.7103	42.7103	15.7189	15.7185	47.7132	47.7138	47.7132	18.6337	18.6337	18.6337
NM_001034474	277.893	277.709	277.559	131.382	131.156	131.116	316.189	316.372	123.059	123.127	229.12	228.963	107.133	107.009	135.439	135.485	135.606	144.952	144.855	144.742
NM_001034475	98.5841	98.5836	98.5836	97.3859	97.385	97.3826	97.7979	97.798	89.8544	89.8543	42.2236	42.2236	90.5031	90.5004	33.6116	33.6114	33.6116	72.1152	72.1152	72.1152
NM_001034476	421.264	421.266	421.266	158.968	158.969	158.969	534.129	534.126	149.757	149.758	310.399	310.399	150.26	150.26	515.381	515.381	515.381	592.247	592.247	592.247
NM_001034477	78.1454	78.145	78.145	22.9524	22.9525	22.9514	70.0895	70.0889	18.1992	18.1993	47.6166	47.6166	36.6044	36.6039	104.717	104.718	104.717	46.1071	46.1071	46.1071
NM_001034478	26.9636	26.9636	26.9637	42.8344	42.8346	42.8365	18.1386	18.1385	62.2691	62.269	71.3384	71.3384	65.9058	65.9077	76.054	76.0544	76.054	57.0473	57.0473	57.0473
NM_001034479	0	0	0	85.3194	85.3189	85.3236	0	0	36.5135	36.5132	0	0	16.6161	16.6167	0	0	0	1.19879	1.19879	1.19879
NM_001034480	6.42289	6.4229	6.4229	15.2496	15.2497	15.2504	5.03098	5.03095	14.8185	14.8184	31.938	31.938	16.0844	16.0848	56.5931	56.5922	56.5931	14.1797	14.1797	14.1797
NM_001034481	54.1417	53.5324	53.673	78.432	78.2414	78.1888	60.08	59.8786	72.184	71.9536	63.2139	63.0298	103.318	103.17	97.5206	97.7346	97.0142	99.5565	98.9613	98.6436
NM_001034482	68.9554	68.9539	68.9538	53.3804	53.3804	53.3767	82.4384	82.4382	36.5845	36.5847	63.5464	63.5464	56.0688	56.0667	55.6398	55.6403	55.6398	69.3742	69.3742	69.3742
NM_001034483	1.34444	1.34443	1.34443	2.95936	2.95936	2.95931	2.1654	2.1654	2.84392	2.84392	2.27137	2.27137	1.29095	1.29092	1.3334	1.33341	1.3334	1.6018	1.6018	1.6018
NM_001034484	422.786	422.788	422.788	104.089	104.088	104.086	264.015	264.013	101.254	101.254	165.297	165.297	112.754	112.754	201.683	201.682	201.683	212.906	212.906	212.906
NM_001034485	0	0	0	0	0	0	0	0	0	0	0	0	0	0	0	0	0	0.14594	0.14594	0.14594
NM_001034486	10.0405	10.0407	10.0407	14.0557	14.0558	14.0563	3.94857	3.94857	27.2304	27.2304	27.9398	27.9398	25.3787	25.3796	29.12	29.1198	29.12	12.0724	12.0724	12.0724
NM_001034487	1.87441	1.86121	1.83332	15.8655	15.8461	15.8355	2.05079	2.05682	19.3044	19.3264	16.5344	16.5344	20.9396	20.9698	8.86222	8.95211	8.95449	6.66334	6.65165	6.64392
NM_001034488	41.7729	41.7732	41.7732	83.4831	83.4829	83.4839	30.5179	30.5177	75.9251	75.9253	32.4903	32.4903	64.637	64.6368	40.978	40.9777	40.978	80.719	80.719	80.719
NM_001034489	783.914	783.922	783.922	172.842	172.842	172.835	718.342	718.341	115.635	115.636	350.646	350.646	177.78	177.78	446.25	446.253	446.25	522.677	522.677	522.677
NM_001034490	0.155949	0.155947	0.155948	0	0	0	0.244741	0.244741	0.334335	0.334334	0.21815	0.21815	0.301788	0.3018	5.04536	5.04534	5.04536	0.322176	0.322176	0.322176
NM_001034491	0.393631	0.39363	0.39363	70.0119	70.0119	70.0073	0.578687	0.578684	107.927	107.928	0	0	38.1735	38.1717	0.393025	0.393029	0.393025	20.1494	20.1494	20.1494
NM_001034492	2.31842	2.31843	2.31843	245.81	245.811	245.805	1.20515	1.20514	257.109	257.111	7.73654	7.73654	137.275	137.272	2.45892	2.45891	2.45892	70.1751	70.1751	70.1751
NM_001034493	98.9987	98.9997	98.9997	37.5806	37.5807	37.5802	110.175	110.174	31.5839	31.5843	52.6686	52.6686	51.1371	51.1375	115.056	115.056	115.056	146.393	146.393	146.393
NM_001034494	7.16225	7.16226	7.16227	28.5829	28.5829	28.5839	14.2183	14.2183	26.0978	26.0978	34.8171	34.8171	24.559	24.5602	86.8437	86.8428	86.8437	22.7644	22.7644	22.7644
NM_001034495	182.516	182.516	182.516	35.323	35.3231	35.3225	122.28	122.28	20.7459	20.7458	106.975	106.975	35.5035	35.5041	106.401	106.467	106.448	182.355	182.355	182.355
NM_001034496	46.546	46.5458	46.5458	50.3893	50.3891	50.3894	49.9105	49.9102	53.7217	53.7218	60.4339	60.4339	99.6205	99.62	83.4488	83.449	83.4488	99.2665	99.2665	99.2665
NM_001034497	0.473904	0.473902	0.473902	0.602566	0.602566	0.602549	1.09484	1.09484	0.656627	0.656627	1.85151	1.85151	1.02687	1.02684	0.738606	0.738591	0.738606	0.108641	0.108641	0.108641
NM_001034498	14.3559	14.3559	14.3559	5.05636	5.05636	5.05629	29.222	29.222	3.6372	3.63723	48.9372	48.9372	7.5209	7.52089	21.7914	21.7913	21.7914	8.61072	8.61072	8.61072
NM_001034499	0	0	0	0	0	0	0	0	0	0	0	0	0	0	0	0	0	0.262789	0.262789	0.262789
NM_001034500	85.7956	85.7948	85.7948	55.566	55.5657	55.5641	94.275	94.2755	35.8381	35.8379	57.6128	57.6128	27.81	27.8099	63.9332	63.9338	63.9332	94.5867	94.5867	94.5867
NM_001034501	59.0931	59.093	59.0931	94.9602	94.961	94.9588	120.219	120.219	84.2414	84.2413	86.0495	86.0495	89.7232	89.7215	132.723	132.724	132.723	104.86	104.86	104.86
NM_001034502	235.01	235.012	235.012	0.430522	0.430521	0.430506	113.94	113.94	0.915372	0.91538	99.6028	99.6028	1.58581	1.5858	89.1204	89.1209	89.1204	19.8447	19.8447	19.8447
NM_001034503	0	0	0	0	0	0	0	0	0.194084	0.194085	0.0966565	0.0966565	0	0	0	0	0	0	0	0
NM_001034504	5.74521	5.74516	5.74516	28.6177	28.6178	28.6185	3.22844	3.22844	20.2949	20.2949	8.50562	8.50562	23.4606	23.4614	5.43857	5.43849	5.43857	20.3763	20.3763	20.3763
NM_001034505	31.7704	31.7699	31.7699	20.7822	20.7825	20.7808	49.2733	49.2731	14.5486	14.5487	26.5175	26.5175	31.1097	31.1081	41.4796	41.48	41.4796	28.5201	28.5201	28.5201
NM_001034506	98.1874	98.187	98.1869	20.8739	20.874	20.872	49.175	49.1751	17.7776	17.7777	15.0049	15.0049	60.2042	60.2014	22.93	22.9301	22.93	41.7029	41.7029	41.7029
NM_001034507	43.6141	43.6141	43.6141	71.4694	71.4691	71.47	30.3708	30.3706	56.7616	56.7617	61.1165	61.1165	90.2218	90.2247	59.7593	59.7586	59.7593	116.065	116.065	116.065
NM_001034508	61.4277	61.4274	61.4274	43.2499	43.2499	43.2497	61.8828	61.8827	37.4344	37.4346	43.9924	43.9924	46.8558	46.8553	41.0625	41.0624	41.0625	72.4184	72.4184	72.4184
NM_001034509	6.07659	6.07656	6.07656	2.65149	2.6515	2.65153	1.1615	1.1615	0.890909	0.890907	0.903595	0.903595	1.53252	1.53258	1.86128	1.86129	1.86128	0	0	0
NM_001034510	102.691	102.692	102.691	345.282	345.279	345.282	122.603	122.603	329.53	329.53	87.6358	87.6358	389.144	389.137	88.9496	88.949	88.9496	653.952	653.952	653.952
NM_001034511	208.676	208.678	208.678	0	0	0	221.812	221.813	0.179755	0.179754	94.1408	94.1408	0	0	106.697	106.698	106.697	23.0143	23.0143	23.0143
NM_001034512	4.5746	5.19075	3.51242	8.33071	8.31538	8.30135	3.68225	3.69095	21.5877	21.6	35.9018	35.8567	22.5222	22.5189	26.2894	26.3125	26.3681	11.4034	11.383	11.3831
NM_001034513	0	0	0	6.7191	6.71912	6.71902	0.282626	0.282626	1.20897	1.20897	0.329159	0.329159	2.9208	2.9208	0.580299	0.580297	0.580299	3.99463	3.99463	3.99463
NM_001034514	191.984	191.982	191.982	44.34	44.3404	44.3374	205.356	205.354	27.6525	27.6529	114.21	114.21	37.1323	37.131	265.757	265.761	265.757	122.802	122.802	122.802
NM_001034515	1.47018	1.47017	1.47017	0.143897	0.143896	0.14389	0.421357	0.421354	0	0	0.866535	0.866535	0	0	0.429844	0.429848	0.429844	0	0	0
NM_001034516	23.491	23.4908	23.4908	10.4162	10.4162	10.4157	16.204	16.2039	9.0344	9.03451	17.6629	17.6629	13.5677	13.5674	11.3582	11.3583	11.3582	14.2447	14.2447	14.2447
NM_001034517	39.1765	39.1771	39.1771	90.6883	90.6882	90.6878	46.0014	46.0014	145.981	145.981	69.1193	69.1193	107.213	107.215	69.2368	69.2362	69.2368	181.28	181.28	181.28
NM_001034518	80.7478	80.7474	80.7473	66.3548	66.3546	66.3524	81.1938	81.1937	51.1288	51.1291	32.6028	32.6028	55.3258	55.3248	27.1357	27.1358	27.1357	80.3709	80.3709	80.3709
NM_001034519	19.7254	19.7254	19.7254	13.0372	13.0372	13.0371	20.5514	20.5514	21.2992	21.2991	41.3302	41.3302	26.8488	26.8493	58.2723	58.2724	58.2723	36.8415	36.8415	36.8415
NM_001034520	0	0	0	0	0	0	0	0	0	0	0	0	0	0	0	0	0	0	0	0
NM_001034521	28.1261	28.1257	28.1257	130.821	130.821	130.826	33.0254	33.0254	120.739	120.739	123.514	123.514	120.683	120.685	79.8528	79.8528	79.8528	205.353	205.353	205.353
NM_001034523	242.729	242.729	242.729	387.952	387.952	387.947	230.439	230.439	197.435	197.435	144.198	144.198	313.525	313.523	200.073	200.074	200.073	318.477	318.477	318.477
NM_001034524	44.8737	44.874	44.874	137.686	137.685	137.688	44.8704	44.8704	148.796	148.796	239.095	239.095	181.152	181.156	180.153	180.153	180.153	115.868	115.868	115.868
NM_001034525	2.60542	2.60546	2.60546	13.363	13.3629	13.3634	3.20477	3.20477	15.2401	15.2401	24.6359	24.6359	16.7632	16.7636	32.6617	32.6609	32.6617	7.02589	7.02589	7.02589
NM_001034526	48.9995	49.0809	49.0962	19.5484	19.6222	19.5955	40.368	40.2999	12.1561	12.1478	12.373	12.442	19.4602	19.5025	21.4096	21.3653	21.2654	39.8522	39.8694	39.8928
NM_001034527	108.172	108.174	108.174	45.5525	45.5525	45.5525	111.529	111.529	39.0947	39.0946	151.484	151.484	45.0849	45.0851	264.494	264.494	264.494	95.8823	95.8823	95.8823
NM_001034528	2.89593	2.89581	2.89581	0.40208	0.402078	0.40204	1.10027	1.10028	0	0	5.695	5.695	0.59294	0.592912	6.08006	6.08012	6.08006	0.334443	0.334443	0.334443
NM_001034529	4.16515	4.16521	4.16521	11.5058	11.5058	11.5063	5.37046	5.37046	13.3927	13.3926	51.8735	51.8735	14.4346	14.4354	82.8786	82.8787	82.8786	7.74507	7.74507	7.74507
NM_001034530	74.1257	74.1265	74.1265	178.28	178.28	178.285	73.2031	73.2032	125.948	125.947	171.828	171.828	127.356	127.357	89.333	89.3332	89.333	122.015	122.015	122.015
NM_001034531	2.84799	2.84798	2.84799	4.76287	4.76286	4.76291	2.05017	2.05017	1.99057	1.99058	1.75148	1.75148	3.24113	3.24123	5.9541	5.95405	5.9541	2.68662	2.68662	2.68662
NM_001034532,NR_030886	0	0	0	22.2138	22.2137	22.2126	0	0	1.83737	1.83738	0	0	1.83508	1.835	0	0	0	0.956911	0.956911	0.956911
NM_001034533	102.895	102.894	102.894	23.4056	23.4056	23.4038	196.686	196.686	22.7132	22.7132	86.0608	86.0608	35.6041	35.6027	97.3467	97.347	97.3467	31.8141	31.8141	31.8141
NM_001034534	0.366268	0.366263	0.366263	0	0	0	5.12864	5.1286	0.322179	0.32218	4.52235	4.52235	0	0	3.49566	3.49565	3.49566	1.31852	1.31852	1.31852
NM_001034535	4.4681	4.46802	4.46802	6.80909	6.80907	6.80929	2.95536	2.95534	2.78178	2.78178	8.64308	8.64308	3.28508	3.28516	6.65458	6.65454	6.65458	5.17532	5.17532	5.17532
NM_001034536	0	0	0	0	0	0	0	0	0.238508	0.238508	0	0	0.32992	0.329926	0	0	0	0	0	0
NM_001034537	0.77854	0.778518	0.778517	0.152903	0.152902	0.152897	0.592774	0.592779	1.16389	1.16389	1.31806	1.31806	1.35007	1.35004	1.08323	1.08324	1.08323	1.21402	1.21402	1.21402
NM_001034538	32.9268	32.9272	32.9272	0.121604	0.121603	0.121602	17.7374	17.7375	0	0	44.9427	44.9427	0.168445	0.168449	36.6931	36.6923	36.6931	5.68006	5.68006	5.68006
NM_001034539	58.2468	58.2474	58.2475	74.6704	74.6702	74.6734	42.0745	42.0742	21.9565	21.9566	31.7345	31.7345	29.2959	29.2963	66.3144	66.3142	66.3144	34.2919	34.2919	34.2919
NM_001034540	94.0543	94.054	94.054	49.5325	49.5322	49.5324	108.506	108.506	36.5037	36.5035	54.4888	54.4888	43.6571	43.6564	59.1442	59.1449	59.1442	78.9125	78.9125	78.9125
NM_001034541	17.368	17.3681	17.3681	75.4557	75.4558	75.4589	13.7329	13.7329	65.9236	65.9233	103.802	103.802	68.7627	68.765	97.6879	97.6876	97.6879	69.5179	69.5179	69.5179
NM_001034542	8.71075	8.71073	8.71073	14.7207	14.7207	14.7214	8.2899	8.28989	31.4095	31.4094	106.858	106.858	29.0645	29.0658	112.386	112.384	112.386	17.6458	17.6458	17.6458
NM_001034543	15.4786	15.4785	15.4785	33.794	33.7939	33.7954	9.8731	9.87302	38.0119	38.0122	46.743	46.743	50.2424	50.2447	36.0588	36.058	36.0588	45.8844	45.8844	45.8844
NM_001034544	50.7567	50.7563	50.7563	15.1985	15.1985	15.1982	39.7461	39.7462	14.0844	14.0844	26.1081	26.1081	19.5266	19.5262	44.2014	44.2014	44.2014	35.7433	35.7433	35.7433
NM_001034545	0	0	0	45.8912	45.891	45.8921	0	0	9.32746	9.32745	0	0	6.3104	6.31044	0	0	0	0.625775	0.625775	0.625775
NM_001034546	20.5	20.5002	20.5003	23.6147	23.6148	23.6155	10.0519	10.0519	55.0101	55.0101	126.39	126.39	62.7025	62.7051	141.106	141.104	141.106	41.5889	41.5889	41.5889
NM_001034547	41.3442	41.3434	41.3434	47.8333	47.8332	47.8338	32.0496	32.0494	51.0306	51.0304	99.6538	99.6538	79.0397	79.0407	95.0687	95.0691	95.0687	99.4907	99.4907	99.4907
NM_001034548	28.9494	28.9497	28.9497	29.3028	29.3029	29.3031	23.3998	23.3999	33.7595	33.7595	75.4001	75.4001	38.8837	38.8849	99.7881	99.7879	99.7881	30.5875	30.5875	30.5875
NM_001034549	11.2509	11.2511	11.2511	2.68289	2.68289	2.68283	14.7955	14.7956	3.15891	3.15892	21.9806	21.9806	2.89381	2.89376	16.687	16.6867	16.687	2.74265	2.74265	2.74265
NM_001034550	332.006	332.009	332.009	104.911	104.912	104.911	284.809	284.806	110.889	110.89	200.443	200.443	130.884	130.883	218.036	218.038	218.036	304.801	304.801	304.801
NM_001034551	9.68998	9.68986	9.68986	132.662	132.662	132.663	9.10143	9.10145	125.003	125.003	18.622	18.622	146.088	146.09	17.3343	17.3341	17.3343	122.233	122.233	122.233
NM_001034553	1.59831	1.59832	1.59832	5.72289	5.72291	5.72303	5.4223	5.4223	13.984	13.9841	17.4064	17.4064	13.8088	13.8092	21.1832	21.183	21.1832	23.2723	23.2723	23.2723
NM_001034554	30.5162	30.5162	30.5162	4.57907	4.57905	4.57888	32.965	32.9649	5.42015	5.42019	25.3115	25.3115	8.79671	8.7963	35.4758	35.4761	35.4758	10.093	10.093	10.093
NM_001034555	2.5229	2.52286	2.52286	0.496225	0.496223	0.496229	3.19502	3.19504	3.29982	3.2998	12.7915	12.7915	1.85966	1.85968	5.09242	5.09243	5.09242	2.84092	2.84092	2.84092
NM_001034556	32.6038	32.6032	32.6032	423.893	423.894	423.884	15.5839	15.5839	487.625	487.624	12.6752	12.6752	484.102	484.093	8.07587	8.07591	8.07587	231.236	231.236	231.236
NM_001034557	68.1501	68.1508	68.1508	73.9856	73.986	73.9845	81.3187	81.3181	68.2372	68.2376	80.2896	80.2896	71.7833	71.7829	116.109	116.111	116.109	108.232	108.232	108.232
NM_001034558	339.761	339.767	339.767	108.001	108.001	108.001	233.867	233.867	78.2706	78.2709	143.234	143.234	112.16	112.16	154.152	154.153	154.152	197.315	197.315	197.315
NM_001034559	5.93609	5.93615	5.93615	9.7633	9.76329	9.76358	2.86017	2.86018	15.3382	15.3381	15.3059	15.3059	12.7449	12.7454	20.6307	20.6304	20.6307	6.13608	6.13608	6.13608
NM_001034560	24.4851	24.485	24.485	40.7715	40.7714	40.7731	19.477	19.4771	35.3939	35.3936	35.4322	35.4322	41.3602	41.3608	54.7404	54.7404	54.7404	46.8414	46.8414	46.8414
NM_001034561	35.4546	35.4542	35.4542	5.91142	5.91141	5.91142	48.6482	48.6483	5.3129	5.31287	38.1505	38.1505	10.5424	10.5423	28.2537	28.2535	28.2537	16.3515	16.3515	16.3515
NM_001034562	86.8103	86.8105	86.8106	123.3	123.3	123.304	58.644	58.644	115.825	115.825	167.831	167.831	116.012	116.013	140.886	140.885	140.886	123.447	123.447	123.447
NM_001034563	5.53737	5.53742	5.53742	2.23271	2.23271	2.23265	6.72194	6.72194	3.7379	3.73789	7.55807	7.55807	3.8869	3.88681	4.9345	4.93438	4.9345	2.94268	2.94268	2.94268
NM_001034564	0	0	0	0	0	0	0	0	0	0	0	0	0	0	0.0489066	0.0489061	0.0489066	0	0	0
NM_001034565	2.61067	2.6107	2.6107	8.22945	8.22942	8.22984	2.27848	2.2785	12.9955	12.9955	22.1146	22.1146	13.0632	13.0638	16.9986	16.9984	16.9986	10.1461	10.1461	10.1461
NM_001034566	67.0059	67.0061	67.006	40.3803	40.3804	40.3797	40.5687	40.5688	27.57	27.5702	53.4564	53.4564	37.1914	37.191	44.7477	44.7472	44.7477	31.3641	31.3641	31.3641
NM_001034567	1.8777	1.9512	1.96389	0	0	0	1.16959	1.26947	0.510067	0.429809	0.894549	0.918584	0.781481	0.642877	0.49938	0.462029	0.468741	0.652628	0.681615	0.646665
NM_001034568	0	0	0	96.9503	96.9502	96.9555	0.289155	0.289155	85.7229	85.7226	0.702099	0.702099	54.8913	54.8932	1.03022	1.03022	1.03022	44.4171	44.4171	44.4171
NM_001034569	32.9285	32.9282	32.9282	17.7558	17.7559	17.7549	23.2297	23.2297	9.41815	9.41826	15.9483	15.9483	10.7326	10.7324	18.4348	18.4347	18.4348	13.5693	13.5693	13.5693
NM_001034570,NM_001113244	111.685	111.73	111.779	265.8	265.915	265.919	88.5516	88.4883	287.181	287.162	120.514	120.582	228.76	228.797	132.056	132.031	131.944	192.339	192.398	192.421
NM_001034571	42.1899	42.1904	42.1904	43.5685	43.5685	43.5682	27.2704	27.2703	49.4132	49.4133	40.6448	40.6448	50.5763	50.576	41.9182	41.9173	41.9182	38.816	38.816	38.816
NM_001034572	121.988	121.988	121.988	44.0051	44.005	44.0053	167.255	167.255	45.6136	45.6135	73.8701	73.8701	45.4808	45.4801	153.514	153.514	153.514	139.004	139.004	139.004
NM_001034573	1.74488	1.7449	1.7449	7.85515	7.8551	7.85564	2.05717	2.05717	9.45988	9.45984	3.27091	3.27091	5.15136	5.15158	9.69444	9.6942	9.69444	2.62919	2.62919	2.62919
NM_001034574	7.76771	7.76775	7.76775	47.0752	47.0751	47.0759	4.18536	4.18537	40.4525	40.4524	10.7311	10.7311	19.8636	19.8638	45.4771	45.4773	45.4771	26.0428	26.0428	26.0428
NM_001034575	5.84279	5.84284	5.84284	14.346	14.346	14.3464	3.07359	3.07359	19.5262	19.5262	16.6279	16.6279	24.6306	24.632	16.271	16.2709	16.271	10.3321	10.3321	10.3321
NM_001034576	94.9651	94.9641	94.9641	41.8787	41.8789	41.878	118.642	118.641	26.5578	26.558	41.5614	41.5614	51.498	51.4986	81.539	81.5392	81.539	109.875	109.875	109.875
NM_001034577	3.35282	3.35279	3.35279	1.75022	1.75022	1.75024	3.18402	3.18404	1.92557	1.92555	13.7403	13.7403	1.85084	1.85085	10.2177	10.2176	10.2177	1.56473	1.56473	1.56473
NM_001034578	54.5613	54.5608	54.5608	121.718	121.719	121.711	136.934	136.933	141.669	141.671	207.31	207.31	177.88	177.879	154.355	154.357	154.355	147.231	147.231	147.231
NM_001034579	1.53953	1.53954	1.53954	15.6363	15.6362	15.637	1.50267	1.50267	15.1661	15.1661	10.3083	10.3083	18.3858	18.3866	13.075	13.0749	13.075	6.17607	6.17607	6.17607
NM_001034580	1.99606	1.99607	1.99607	3.55723	3.55724	3.55738	1.92745	1.92744	9.41187	9.41194	11.8926	11.8926	4.45458	4.45478	8.5767	8.57672	8.5767	5.69747	5.69747	5.69747
NM_001034581	2.47201	2.47205	2.47205	3.08382	3.08379	3.08382	1.62837	1.62837	4.41252	4.4125	9.24165	9.24165	4.78693	4.78686	3.41783	3.41781	3.41783	1.70537	1.70537	1.70537
NM_001034582	13.0559	13.0559	13.0559	4.64132	4.64131	4.64135	5.48894	5.48896	6.60619	6.60623	13.0534	13.0534	7.9718	7.97176	7.23657	7.23655	7.23657	5.23001	5.23001	5.23001
NM_001034583	44	44.0006	44.0006	20.6743	20.6742	20.6741	42.1253	42.1252	18.6508	18.6508	23.9063	23.9063	15.9876	15.9874	27.1169	27.1167	27.1169	17.661	17.661	17.661
NM_001034584	2.42871	2.42872	2.42873	2.27955	2.27955	2.27966	1.50133	1.50133	1.75097	1.75096	3.87578	3.87578	3.36772	3.36786	17.2745	17.2743	17.2745	1.66381	1.66381	1.66381
NM_001034585	0	0	0	0.400182	0.40018	0.400173	0.601529	0.60153	0.849537	0.849545	0.230904	0.230904	0.290962	0.29096	0	0	0	0.547871	0.547871	0.547871
NM_001034586	104.946	104.945	104.945	29.6487	29.6487	29.6488	193.783	193.784	31.2026	31.2029	88.7709	88.7709	31.4815	31.4834	267.621	267.618	267.621	117.185	117.185	117.185
NM_001034587	19.397	19.3969	19.3969	13.7127	13.7126	13.7124	31.0702	31.0704	14.2772	14.2772	16.8713	16.8713	12.2943	12.294	20.5161	20.5159	20.5161	18.4085	18.4085	18.4085
NM_001034588	45.6439	45.6439	45.6439	11.0339	11.0339	11.0332	49.9632	49.963	7.80498	7.80509	27.7371	27.7371	12.781	12.7805	38.6915	38.6919	38.6915	23.1646	23.1646	23.1646
NM_001034589	0	0	0	26.459	26.4589	26.4595	0.0979747	0.0979746	33.0363	33.0363	0.0983508	0.0983508	45.7585	45.7588	0.0781229	0.0781223	0.0781229	62.5873	62.5873	62.5873
NM_001034590	0	0	0	0	0	0	0	0	0	0	0	0	0	0	0	0	0	0	0	0
NM_001034591	31.2734	31.2734	31.2734	18.8458	18.8458	18.8457	28.0811	28.0813	17.4248	17.4249	17.912	17.912	18.7021	18.7017	29.0131	29.0131	29.0131	18.8883	18.8883	18.8883
NM_001034592	47.9363	47.9356	47.9356	18.2978	18.2979	18.297	44.903	44.9025	9.89709	9.89712	37.948	37.948	22.6686	22.668	23.0136	23.0139	23.0136	13.1366	13.1366	13.1366
NM_001034593	0.156022	0.156023	0.156023	59.6061	59.6062	59.6065	0.119135	0.119135	68.795	68.7954	0.122259	0.122259	66.2122	66.2141	0.105127	0.105125	0.105127	44.8145	44.8145	44.8145
NM_001034594	0.396961	0.396966	0.396966	7.5386	7.53857	7.53882	0.312823	0.312823	15.1522	15.1521	5.46877	5.46877	13.0191	13.0196	5.48049	5.48042	5.48049	2.09991	2.09991	2.09991
NM_001034595	148.533	148.534	148.534	53.897	53.8967	53.897	165.844	165.844	72.698	72.6979	235.691	235.691	60.4403	60.4406	354.409	354.407	354.409	141.927	141.927	141.927
NM_001034596	217.164	217.164	217.164	172.324	172.325	172.321	196.008	196.009	129.946	129.945	97.8609	97.8609	107.476	107.475	226.338	226.338	226.338	241.918	241.918	241.918
NM_001034597	0	0	0	0.113111	0.109555	0.113254	0	0	0.097258	0.0972577	0.125128	0.124008	0	0	0	0	0	0	0	0
NM_001034598	32.0887	32.0897	32.0896	20.9776	20.9776	20.9776	41.7891	41.7887	18.8744	18.8747	26.6065	26.6065	17.7695	17.769	29.0174	29.0178	29.0174	19.4561	19.4561	19.4561
NM_001034599	11.9292	11.9289	11.929	2.95105	2.95106	2.95118	15.3684	15.3684	1.58796	1.58797	22.1269	22.1269	7.16981	7.17016	20.0569	20.057	20.0569	8.69368	8.69368	8.69368
NM_001034600	39.7065	39.706	39.706	0.201345	0.201346	0.20134	49.808	49.8078	0.646446	0.646447	20.8209	20.8209	0	0	14.7871	14.7872	14.7871	2.68109	2.68109	2.68109
NM_001034601,NM_001076899	90.1692	90.0611	90.0038	40.1858	40.1348	40.1069	86.3785	86.4884	29.1596	29.1757	49.5339	49.4296	35.5676	35.6688	56.3128	56.3462	56.4791	62.7188	62.6619	62.6469
NM_001034602	11.4109	11.411	11.411	36.1498	36.1499	36.1504	11.845	11.845	109.626	109.627	82.6807	82.6807	56.4159	56.4185	46.6726	46.673	46.6726	82.1001	82.1001	82.1001
NM_001034603	53.5119	53.5123	53.5124	85.8024	85.8023	85.8072	17.1892	17.1893	72.9056	72.9055	193.097	193.097	77.2815	77.2849	143.793	143.793	143.793	60.1025	60.1025	60.1025
NM_001034604	124.13	124.13	124.13	154.979	154.978	154.976	169.026	169.026	177.107	177.108	161.387	161.387	185.542	185.54	211.62	211.622	211.62	169.866	169.866	169.866
NM_001034605	82.3488	82.3493	82.3493	60.5287	60.5282	60.528	82.6285	82.6282	34.3482	34.3484	51.8151	51.8151	51.875	51.8734	65.1457	65.1463	65.1457	71.2458	71.2458	71.2458
NM_001034606	0.986002	0.986028	0.986029	3.07232	3.07234	3.07251	2.26722	2.26723	6.86841	6.86838	5.33101	5.33101	4.26284	4.26308	4.07747	4.07747	4.07747	4.75395	4.75395	4.75395
NM_001034606	2.94584	2.94577	2.94577	2.99309	2.9931	2.9932	1.52815	1.52814	8.45549	8.45543	5.13471	5.13471	9.51216	9.51247	7.15421	7.15418	7.15421	4.72503	4.72503	4.72503
NM_001034607	15.8399	15.8399	15.8399	7.17295	7.17296	7.1731	6.1728	6.17278	6.82184	6.82188	38.3091	38.3091	11.9509	11.9518	19.3871	19.3866	19.3871	7.62935	7.62935	7.62935
NM_001034608	35.4991	35.4994	35.4994	22.5632	22.5633	22.5639	33.3164	33.3165	29.4839	29.4838	22.4393	22.4393	40.6502	40.6506	48.6382	48.6383	48.6382	45.2464	45.2464	45.2464
NM_001034609	18.6372	18.6372	18.6372	35.7538	35.7536	35.7542	15.603	15.6032	31.3113	31.3111	29.2862	29.2862	29.7046	29.7043	17.3139	17.3139	17.3139	23.7771	23.7771	23.7771
NM_001034610	8.559	8.55907	8.55907	22.09	22.09	22.0906	11.3386	11.3386	51.1916	51.1919	50.095	50.095	32.0878	32.0885	33.6342	33.6338	33.6342	15.4887	15.4887	15.4887
NM_001034611	0.311839	0.311837	0.311837	0.68842	0.688418	0.688436	0.11869	0.11869	0.591257	0.591255	0.605188	0.605188	0.975443	0.97545	1.46364	1.46365	1.46364	0.10934	0.10934	0.10934
NM_001034612	0	0	0	0	0	0	0	0	0	0	0	0	0	0	0	0	0	0	0	0
NM_001034613	13.5968	13.597	13.597	16.3623	16.3623	16.3626	17.1842	17.1843	12.9684	12.9683	21.7762	21.7762	16.8685	16.869	39.6342	39.6337	39.6342	19.7467	19.7467	19.7467
NM_001034614	11.6761	11.676	11.676	37.2981	37.2981	37.2994	4.34626	4.34631	33.7948	33.7948	23.5887	23.5887	56.5498	56.5503	7.92131	7.92129	7.92131	43.5678	43.5678	43.5678
NM_001034615	104.757	104.756	104.756	60.8041	60.804	60.8023	95.6417	95.6421	48.2903	48.2902	109.451	109.451	77.902	77.9018	101.911	101.911	101.911	64.2933	64.2933	64.2933
NM_001034616	28.5307	28.5309	28.5309	20.5311	20.5311	20.5309	18.4958	18.4956	21.259	21.2591	18.13	18.13	28.9224	28.9231	20.6043	20.6043	20.6043	40.4638	40.4638	40.4638
NM_001034617	1.04736	1.04734	1.04735	1.62318	1.62318	1.62324	0.0823408	0.0823402	0.979261	0.979265	0.595767	0.595767	1.01701	1.01705	1.6662	1.6662	1.6662	0.431491	0.431491	0.431491
NM_001034617	1.25778	1.23486	1.26367	1.76843	1.7312	1.76213	0.189841	0.320953	0.983745	0.977595	0.746928	0.732508	1.2081	1.18209	1.64608	1.681	1.71477	0.594186	0.564228	0.596261
NM_001034618	161.63	161.633	161.633	152.658	152.658	152.656	146.449	146.448	151.334	151.335	174.637	174.637	168.477	168.476	227.254	227.252	227.254	149.992	149.992	149.992
NM_001034619	5.37981	5.3798	5.37981	12.0002	12.0002	12.0008	2.14591	2.14592	15.0714	15.0713	13.3699	13.3699	15.6028	15.6034	7.35215	7.35206	7.35215	9.20321	9.20321	9.20321
NM_001034620	0	0	0	0	0	0	0.243993	0.243992	0.495047	0.495044	0.779495	0.779495	0.335004	0.335	0.652316	0.652313	0.652316	0.658108	0.658108	0.658108
NM_001034621	0.856705	0.856714	0.856713	4.90351	4.9035	4.90347	0	0	4.97903	4.97906	2.75198	2.75198	4.71237	4.71233	2.8438	2.8438	2.8438	1.37439	1.37439	1.37439
NM_001034622	0	0	0	0	0	0	0	0	0	0	0	0	0	0	0	0	0	0	0	0
NM_001034623	156.808	156.805	156.805	59.4296	59.4294	59.4265	146.232	146.231	30.3219	30.3219	28.0047	28.0047	71.0692	71.0653	82.534	82.5339	82.534	103.236	103.236	103.236
NM_001034624	244.507	244.505	244.505	100.822	100.822	100.817	273.4	273.399	66.3763	66.3765	87.0578	87.0578	100.877	100.874	160.05	160.05	160.05	193.457	193.457	193.457
NM_001034625	3392.22	3392.24	3392.24	482.135	482.137	482.116	2260.94	2260.94	294.16	294.162	1221.56	1221.56	430.563	430.559	1341.81	1341.82	1341.81	1399.53	1399.53	1399.53
NM_001034626	63.7086	63.7092	63.7092	46.6867	46.6865	46.6867	57.9104	57.9103	79.9995	79.9996	117.354	117.354	95.049	95.0475	71.6197	71.6185	71.6197	54.1836	54.1836	54.1836
NM_001034627,NM_001113284	229.762	229.761	229.76	129.465	129.465	129.458	197.04	197.037	322.429	322.431	72.8013	72.7997	246.27	246.264	79.9444	79.942	79.9432	290.621	290.621	290.621
NM_001034628	43.5869	43.5868	43.5868	52.4217	52.4214	52.4229	37.555	37.5548	53.7251	53.7245	55.9494	55.9494	59.5456	59.5462	130.969	130.969	130.969	86.709	86.709	86.709
NM_001034629	16.0941	16.0937	16.0937	3.72585	3.72585	3.72577	23.9709	23.9708	2.8793	2.8793	1.38341	1.38341	0.992027	0.992021	6.04642	6.04646	6.04642	2.59654	2.59654	2.59654
NM_001034630	72.7835	72.7826	72.7826	209.762	209.763	209.764	73.2646	73.2642	217.111	217.113	98.5753	98.5753	148.049	148.051	86.3536	86.3541	86.3536	109.947	109.947	109.947
NM_001034631	0	0	0	0	0	0	0.0973861	0.0973858	0	0	0.0832533	0.0832533	0	0	0.115464	0.115461	0.115464	0	0	0
NM_001034632	441.653	441.642	441.641	81.9661	81.9671	81.9635	427.597	427.593	74.9085	74.9091	179.99	179.99	81.8509	81.8489	236.918	236.921	236.918	214.73	214.73	214.73
NM_001034633	0.392474	0.392469	0.39247	0.465438	0.465435	0.465443	0.411065	0.411066	0.574404	0.574403	1.72719	1.72719	0.908159	0.908183	2.44973	2.44972	2.44973	0.538038	0.538038	0.538038
NM_001034634	11.776	11.7759	11.7759	12.3672	12.3672	12.3675	12.4846	12.4845	14.3527	14.3527	26.7949	26.7949	10.1262	10.1267	26.4344	26.434	26.4344	13.418	13.418	13.418
NM_001034635	0	0	0	0.106558	0.106558	0.106557	0	0	1.00474	1.00474	0	0	0.617063	0.617059	0.1064	0.106399	0.1064	0	0	0
NM_001034636	9.4983	9.49827	9.49827	22.0548	22.0548	22.0558	4.88643	4.88644	28.6894	28.6892	34.7503	34.7503	37.5451	37.5466	37.555	37.5548	37.555	24.7962	24.7962	24.7962
NM_001034637	1.38888	1.38889	1.38889	5.92126	5.92125	5.9214	0.688022	0.688026	13.2041	13.204	1.90012	1.90012	13.3115	13.3121	5.20514	5.20509	5.20514	4.10522	4.10522	4.10522
NM_001034638	45.5776	45.5775	45.5775	33.2646	33.2646	33.2646	43.026	43.0258	40.7915	40.7916	101.229	101.229	36.2821	36.2831	194.087	194.084	194.087	36.8305	36.8305	36.8305
NM_001034639	21.7257	21.7258	21.7258	75.9585	75.9581	75.9609	9.50857	9.50865	67.0482	67.0484	47.4206	47.4206	88.8473	88.8502	49.2912	49.2905	49.2912	90.9407	90.9407	90.9407
NM_001034640	0	0	0	0	0	0	0	0	0	0	0	0	0	0	0	0	0	0	0	0
NM_001034641	148.777	148.64	148.526	79.1428	79.0683	79.0398	175.866	175.604	58.1331	58.2185	138.541	138.355	102.048	102.183	231.636	231.68	231.863	102.178	102.106	102.127
NM_001034642	0	0	0	0.117261	0.117261	0.117266	0.396699	0.396702	0.9567	0.956697	0.348247	0.348247	0.483838	0.483855	0.570742	0.57074	0.570742	0.116295	0.116295	0.116295
NM_001034643	70.7924	70.7919	70.7919	33.1891	33.1888	33.1881	54.8222	54.8226	36.4157	36.416	48.6724	48.6724	40.6241	40.6237	39.8949	39.8945	39.8949	30.5125	30.5125	30.5125
NM_001034644	17.0928	17.0929	17.0929	16.2287	16.2287	16.229	10.502	10.502	34.1588	34.1587	53.6928	53.6928	28.6324	28.6333	54.2985	54.2976	54.2985	28.7323	28.7323	28.7323
NM_001034645	90.0744	90.074	90.074	81.0743	81.0745	81.0729	55.3192	55.3191	22.4425	22.4426	22.8027	22.8027	29.8898	29.8889	35.032	35.0322	35.032	79.4165	79.4165	79.4165
NM_001034646	0	0	0	0	0	0	0	0	0	0	0	0	0	0	0	0	0	0	0	0
NM_001034647	3.01501	3.01499	3.01499	11.0125	11.0125	11.0123	1.31874	1.31874	24.0134	24.0134	2.32644	2.32644	13.5082	13.5079	2.37094	2.37095	2.37094	21.1162	21.1162	21.1162
NM_001034648	2.4337	2.43373	2.43373	12.815	12.815	12.8146	5.49335	5.49336	11.9004	11.9005	9.94139	9.94139	13.2231	13.2231	10.4507	10.4508	10.4507	12.5678	12.5678	12.5678
NM_001034649	83.2485	83.248	83.248	52.109	52.1089	52.1084	54.2881	54.2878	62.1892	62.1892	96.8773	96.8773	77.4181	77.4195	116.14	116.138	116.14	54.2745	54.2745	54.2745
NM_001034650	26.6755	26.6755	26.6755	10.5637	10.5637	10.5637	25.1288	25.129	29.841	29.8411	35.7115	35.7115	31.1618	31.1615	42.3001	42.2995	42.3001	10.9948	10.9948	10.9948
NM_001034651	25.014	25.0143	25.0143	0.561361	0.561361	0.56135	6.94526	6.94526	0.394802	0.394804	8.79281	8.79281	0	0	6.37076	6.3708	6.37076	2.41165	2.41165	2.41165
NM_001034652	31.3017	31.3024	31.3025	21.8486	21.8486	21.849	25.1239	25.124	19.0106	19.0107	40.3498	40.3498	23.5214	23.522	69.4587	69.4583	69.4587	50.5241	50.5241	50.5241
NM_001034653	40.247	40.2472	40.2472	104.344	104.343	104.349	28.9648	28.9647	102.519	102.518	129.643	129.643	110.399	110.403	98.8933	98.8914	98.8933	50.3156	50.3156	50.3156
NM_001034654	18.4657	18.4658	18.4658	27.6984	27.6983	27.699	13.8033	13.8033	40.5504	40.5505	59.9844	59.9844	49.8547	49.857	48.106	48.1056	48.106	17.1131	17.1131	17.1131
NM_001034655	68.7988	68.7972	68.7972	21.9672	21.9671	21.966	130.538	130.538	19.6136	19.6136	90.4778	90.4778	22.2257	22.2248	197.941	197.941	197.941	64.6461	64.6461	64.6461
NM_001034656	0	0	0	0	0	0	0	0	0	0	0	0	0.292793	0.292796	0.201232	0.201234	0.201232	0	0	0
NM_001034657	0	0	0	0	0	0	0	0	0.360776	0.360773	0	0	0	0	0	0	0	0.649148	0.649148	0.649148
NM_001034658	0.619425	0.619431	0.619432	1.29225	1.29225	1.29229	0.968403	0.968398	3.80455	3.80454	20.2609	20.2609	4.36221	4.36234	18.0522	18.0521	18.0522	0.989989	0.989989	0.989989
NM_001034659	9.06232	9.06226	9.06225	0	0	0	5.18527	5.18522	0	0	13.3356	13.3356	0	0	2.33953	2.33955	2.33953	0.164799	0.164799	0.164799
NM_001034660	0	0	0	0	0	0	0.129911	0.129911	0	0	0	0	0	0	0	0	0	0	0	0
NM_001034661	10.4186	10.4187	10.4187	13.5452	13.5452	13.5454	6.39378	6.39377	11.2969	11.2969	12.9628	12.9628	13.4628	13.4628	12.2147	12.2147	12.2147	8.77492	8.77492	8.77492
NM_001034662	5.67773	5.67769	5.6777	23.1578	23.1577	23.1591	4.96181	4.96185	25.7157	25.7155	16.962	16.962	23.024	23.0246	36.1998	36.1999	36.1998	15.1632	15.1632	15.1632
NM_001034663	317.924	317.926	317.925	158.747	158.747	158.737	792.563	792.561	79.9805	79.9807	543.483	543.483	119.591	119.587	1058.09	1058.09	1058.09	268.583	268.583	268.583
NM_001034664	0	0	0	0.0857867	0.0857866	0.0857871	0.0909318	0.0909319	0	0	0.0981209	0.0981209	0	0	0.135814	0.135812	0.135814	0	0	0
NM_001034665	42.9542	42.9547	42.9547	58.6736	58.6737	58.6755	32.2552	32.2552	75.1162	75.1162	115.474	115.474	77.7295	77.7333	72.804	72.8032	72.804	58.8978	58.8978	58.8978
NM_001034666	66.2701	66.2694	66.2694	41.336	41.3361	41.337	58.8896	58.8893	76.9382	76.9387	134.458	134.458	78.789	78.7897	220.045	220.044	220.045	95.7587	95.7587	95.7587
NM_001034667	330.469	330.618	330.63	305.851	305.903	305.919	274.817	274.751	377.317	377.28	219.961	220.049	354.425	354.467	299.628	299.521	299.486	338.723	338.721	338.781
NM_001034668	0.830958	0.830962	0.830962	1501.11	1501.12	1501.05	0.249618	0.249617	842.767	842.768	0.319878	0.319878	428.927	428.912	0	0	0	70.2187	70.2187	70.2187
NM_001034669	0.690301	0.690303	0.690303	1.24935	1.24936	1.2493	0	0	1.95581	1.95581	0	0	0.824799	0.824771	0	0	0	0.608734	0.608734	0.608734
NM_001034670	204.755	204.753	204.753	220.405	220.404	220.397	190.459	190.458	89.7365	89.7369	68.518	68.518	91.6844	91.6824	98.2883	98.2887	98.2883	124.705	124.705	124.705
NM_001034671	0.484183	0.484179	0.484179	19.4199	19.42	19.4199	0	0	17.7903	17.7904	0	0	23.3337	23.3345	0	0	0	52.6623	52.6623	52.6623
NM_001034672	0.935072	0.935072	0.935072	6.85159	6.85157	6.8513	0	0	2.42376	2.42378	0.332176	0.332176	1.83606	1.83603	0.400625	0.400625	0.400625	1.04243	1.04243	1.04243
NM_001034673	5.2218	5.22181	5.22181	22.349	22.3489	22.3503	1.65439	1.65439	16.7019	16.7018	8.19076	8.19076	17.799	17.7998	11.2673	11.2671	11.2673	5.82561	5.82561	5.82561
NM_001034674	1493.97	1493.98	1493.98	457.874	457.877	457.887	869.494	869.495	400.428	400.428	1709.51	1709.51	596.75	596.758	1583.29	1583.31	1583.29	1545.58	1545.58	1545.58
NM_001034675	49.5896	49.5895	49.5894	15.2777	15.2777	15.2763	39.3378	39.3379	5.23552	5.23559	20.3685	20.3685	11.3805	11.3798	25.1009	25.1012	25.1009	15.4056	15.4056	15.4056
NM_001034676	0	0	0	0	0	0	0	0	0	0	0	0	0	0	0	0	0	0	0	0
NM_001034677	14.603	14.603	14.603	54.6546	54.6546	54.6565	11.34	11.34	68.3088	68.3088	116.646	116.646	56.9774	56.9804	80.7645	80.7641	80.7645	25.4403	25.4403	25.4403
NM_001034678	34.9945	34.9943	34.9942	26.81	26.8102	26.8097	32.409	32.4092	0.36733	0.367332	39.0423	39.0423	1.53469	1.53472	95.9582	95.9589	95.9582	40.3422	40.3422	40.3422
NM_001034679	5.8689	5.86893	5.86893	501.306	501.304	501.314	4.4752	4.47522	296.94	296.94	16.9203	16.9203	103.883	103.884	4.00542	4.00536	4.00542	47.9559	47.9559	47.9559
NM_001034680	11.1777	11.1778	11.1778	24.3985	24.3984	24.3995	7.6698	7.66984	29.2968	29.2966	57.5593	57.5593	29.5787	29.579	33.6658	33.6659	33.6658	18.5794	18.5794	18.5794
NM_001034680	8.75926	8.75934	8.75935	28.2864	28.2862	28.2865	7.45241	7.4524	28.3461	28.346	40.2748	40.2748	39.8837	39.884	39.6469	39.6475	39.6469	14.915	14.915	14.915
NM_001034681	21.0415	21.0414	21.0414	0.305069	0.30507	0.305054	9.4532	9.45323	0.164805	0.164806	8.78697	8.78697	0.677038	0.677022	6.19223	6.19231	6.19223	3.35637	3.35637	3.35637
NM_001034682	21.3338	21.3341	21.3341	106.874	106.874	106.88	7.8835	7.88351	96.0473	96.0477	53.7863	53.7863	103.52	103.526	71.6758	71.6751	71.6758	32.0324	32.0324	32.0324
NM_001034683	159.4	159.397	159.397	104.869	104.87	104.867	144.569	144.57	63.1182	63.1182	70.7669	70.7669	72.5561	72.5547	162.945	162.945	162.945	214.631	214.631	214.631
NM_001034684	6.62703	6.62724	6.62725	7.77183	7.77185	7.77224	3.63314	3.63313	23.5	23.5003	59.9221	59.9221	36.0724	36.0753	53.6646	53.6644	53.6646	6.56088	6.56088	6.56088
NM_001034685	46.4301	46.4304	46.4303	28.3399	28.34	28.3382	39.1694	39.1694	28.3342	28.3343	17.8102	17.8102	24.7008	24.6998	32.8235	32.8235	32.8235	19.5167	19.5167	19.5167
NM_001034686	25.0893	25.0893	25.0893	52.6785	52.6785	52.6779	21.7718	21.7718	96.4458	96.4465	38.1368	38.1368	167.719	167.722	65.7547	65.754	65.7547	116.606	116.606	116.606
NM_001034687	8.89678	8.89679	8.89679	5.28045	5.28043	5.28061	4.92567	4.92567	6.31905	6.31904	16.3113	16.3113	8.71182	8.71209	11.8077	11.8078	11.8077	3.49888	3.49888	3.49888
NM_001034688	7.60251	7.60247	7.60247	12.6224	12.6223	12.6228	5.11567	5.11568	16.9107	16.9106	27.3664	27.3664	25.7547	25.7558	23.5577	23.5574	23.5577	18.7156	18.7156	18.7156
NM_001034689	0	0	0	1.87171	1.86269	1.8884	0.320842	0.402468	2.18725	2.15659	0	0	0.76933	0.721978	0	0	0	0.525568	0.503435	0.507128
NM_001034690	401.707	401.703	401.703	49.7112	49.7112	49.7124	234.174	234.174	40.1208	40.1207	559.294	559.294	71.7231	71.7236	317.059	317.063	317.059	249.492	249.492	249.492
NM_001034691	17.0249	17.0249	17.0249	19.8942	19.8941	19.8943	17.7669	17.7669	13.9832	13.9831	27.3769	27.3769	13.2	13.2002	33.1342	33.1343	33.1342	31.3996	31.3996	31.3996
NM_001034692	443.828	443.832	443.832	245.181	245.182	245.179	557.102	557.095	219.062	219.064	430.828	430.828	283.601	283.602	786.614	786.615	786.614	1002.91	1002.91	1002.91
NM_001034693	313.493	313.403	313.308	86.3192	86.1988	86.1773	318.665	318.811	99.7825	99.8045	120.09	120.009	99.439	99.4292	138.02	138.058	138.195	220.368	220.274	220.253
NM_001034694	16.8029	16.8032	16.8032	15.8519	15.8518	15.8525	7.62587	7.6258	18.307	18.3071	44.7564	44.7564	21.0008	21.0015	57.933	57.932	57.933	35.773	35.773	35.773
NM_001034695	134.659	134.659	134.659	123.05	123.051	123.053	106.041	106.041	110.537	110.537	97.4228	97.4228	113.236	113.238	144.186	144.186	144.186	285.972	285.972	285.972
NM_001034696	12.5421	12.5418	12.5417	61.9823	61.9825	61.9788	5.4495	5.44948	162.195	162.196	2.26197	2.26197	184.986	184.978	3.0878	3.08783	3.0878	133.203	133.203	133.203
NM_001034697	22.5018	22.5017	22.5016	17.5384	17.5383	17.5375	22.5332	22.5332	7.47506	7.4751	12.93	12.93	5.81471	5.81446	20.7956	20.7956	20.7956	6.86393	6.86393	6.86393
NM_001034698	0.418279	0.418281	0.418281	0.472699	0.472697	0.472699	0.798749	0.798745	1.15574	1.15573	0.350814	0.350814	0.676111	0.676105	0.152033	0.152033	0.152033	0.146159	0.146159	0.146159
NM_001034699	95.5771	95.5773	95.5773	53.4137	53.4138	53.4145	105.825	105.825	55.9298	55.9297	175.913	175.913	57.9288	57.9299	325.259	325.258	325.259	209.385	209.385	209.385
NM_001034700	49.8243	49.8244	49.8244	74.6019	74.6025	74.6044	85.5293	85.5293	69.4556	69.4556	131.415	131.415	58.654	58.6561	101.839	101.84	101.839	144.98	144.98	144.98
NM_001034701	175.313	175.278	175.025	441.065	441.006	441.001	144.397	144.331	276.946	276.901	120.204	120.373	282.239	282.101	121.503	121.2	121.409	255.596	255.633	255.526
NM_001034702	24.5285	24.5285	24.5285	40.3213	40.3213	40.3199	53.6444	53.6441	26.028	26.0279	13.7192	13.7192	19.6584	19.6581	36.1988	36.1993	36.1988	19.474	19.474	19.474
NM_001034703	212.372	212.366	212.366	57.4517	57.4512	57.4489	285.098	285.099	117.833	117.833	327.041	327.041	118.645	118.639	274.416	274.416	274.416	183.035	183.035	183.035
NM_001034704	384.812	384.807	384.807	5.15473	5.15478	5.15437	268.647	268.645	3.25528	3.25534	117.27	117.27	5.42766	5.42751	142.419	142.42	142.419	32.1832	32.1832	32.1832
NM_001034705	40.7778	40.7778	40.7778	73.2759	73.2761	73.2766	58.0725	58.0727	74.2175	74.2171	160.454	160.454	64.8591	64.8609	251.086	251.083	251.086	89.7811	89.7811	89.7811
NM_001034706	50.9011	50.901	50.901	9.1431	9.14308	9.14263	47.6048	47.6049	10.0103	10.0103	24.4545	24.4545	15.5284	15.5276	28.6646	28.6646	28.6646	20.3359	20.3359	20.3359
NM_001034707	0	0	0	0	0	0	0	0	0	0	0	0	0	0	0	0	0	0	0	0
NM_001034708	0	0	0	0	0	0	0	0	0	0	0	0	0	0	0	0	0	0	0	0
NM_001034709	212.331	212.329	212.329	21.3253	21.3255	21.3238	97.4195	97.4192	18.2864	18.2865	47.9215	47.9215	28.6156	28.6147	40.5478	40.548	40.5478	27.1036	27.1036	27.1036
NM_001034710	0.709974	0.709984	0.709984	9.52886	9.52884	9.52893	0.367316	0.367316	9.08574	9.08574	1.80937	1.80937	23.6944	23.6946	5.22789	5.22785	5.22789	9.97133	9.97133	9.97133
NM_001034711	731.196	731.196	731.196	352.092	352.09	352.097	527.615	527.606	223.888	223.89	403.887	403.887	280.156	280.156	543.331	543.334	543.331	291.962	291.962	291.962
NM_001034712	19.5781	19.578	19.578	24.4644	24.4645	24.4642	27.7371	27.7372	19.3814	19.3814	19.812	19.812	23.6742	23.6748	42.6537	42.6533	42.6537	30.6067	30.6067	30.6067
NM_001034713	347.503	347.503	347.503	487.56	487.559	487.574	278.193	278.193	569.122	569.119	605.667	605.667	637.216	637.23	621.598	621.591	621.598	960.129	960.129	960.129
NM_001034714	1.3359	1.33592	1.33592	10.0527	10.0526	10.0528	0.811137	0.811144	14.7803	14.7803	2.07192	2.07192	5.46427	5.46434	1.72475	1.72474	1.72475	2.46696	2.46696	2.46696
NM_001034715	13.4624	13.4623	13.4623	12.7483	12.7483	12.7489	9.64515	9.64512	16.9054	16.9053	45.7676	45.7676	9.76149	9.76189	28.9814	28.9813	28.9814	11.8579	11.8579	11.8579
NM_001034715	19.4353	19.4345	19.4345	11.5321	11.5322	11.5312	17.0877	17.0877	26.4113	26.4116	74.6984	74.6984	8.8578	8.85776	38.2981	38.2985	38.2981	13.2473	13.2473	13.2473
NM_001034715	9.02215	9.02205	9.02206	8.71462	8.7146	8.71493	5.53099	5.53096	6.28369	6.2837	28.1503	28.1503	7.98235	7.98264	14.8983	14.8981	14.8983	6.95036	6.95036	6.95036
NM_001034716	1613.55	1613.59	1613.59	336.023	336.022	336.011	895.308	895.309	200.979	200.978	660.446	660.446	304.681	304.678	847.912	847.904	847.912	1482.69	1482.69	1482.69
NM_001034717	14.4391	14.4394	14.4394	31.8821	31.8821	31.8836	8.34899	8.349	30.8877	30.8876	24.0433	24.0433	39.589	39.5908	60.2036	60.2028	60.2036	22.0873	22.0873	22.0873
NM_001034718	15.0427	15.0427	15.0427	10.1915	10.1914	10.1914	12.1158	12.1157	8.88595	8.88596	9.01003	9.01003	13.9822	13.982	19.9876	19.9874	19.9876	14.1588	14.1588	14.1588
NM_001034719	588.251	588.259	588.259	83.1469	83.1467	83.144	641.457	641.454	80.3141	80.3146	313.267	313.267	91.326	91.3245	351.262	351.263	351.262	224.743	224.743	224.743
NM_001034720	15.7394	15.7395	15.7395	262.579	262.58	262.584	43.3606	43.3605	867.114	867.114	187.371	187.371	720.047	720.062	55.4037	55.404	55.4037	929.946	929.946	929.946
NM_001034721	1.89861	1.89862	1.89862	3.97732	3.9773	3.97741	0.863554	0.86356	8.93217	8.93215	7.22642	7.22642	9.2375	9.23782	4.77317	4.77314	4.77317	6.26236	6.26236	6.26236
NM_001034722	8.97198	8.97203	8.97203	52.4572	52.4574	52.4583	5.55376	5.5538	112.584	112.584	35.5801	35.5801	28.7163	28.7176	60.0693	60.0683	60.0693	19.9626	19.9626	19.9626
NM_001034723	59.1381	59.1384	59.1384	50.5984	50.5984	50.5988	34.2539	34.2539	33.6046	33.6047	28.7076	28.7076	33.5708	33.571	22.8302	22.8298	22.8302	50.4569	50.4569	50.4569
NM_001034725	1.64195	1.64197	1.64197	6.20764	6.20761	6.20774	0.531944	0.531946	14.5798	14.5798	4.17121	4.17121	4.3705	4.37059	0.714908	0.714898	0.714908	1.50081	1.50081	1.50081
NM_001034726	4.55375	4.55376	4.55377	16.1318	16.1318	16.1327	4.91742	4.91739	21.4227	21.4228	29.5243	29.5243	25.2794	25.2808	39.9135	39.9128	39.9135	19.8888	19.8888	19.8888
NM_001034727	91.7351	91.7348	91.7348	399.409	399.408	399.402	69.3329	69.3326	319.148	319.149	106.394	106.394	490.553	490.553	72.8519	72.8519	72.8519	297.047	297.047	297.047
NM_001034728	0	0	0	0	0	0	0.0858021	0.0858013	0	0	0	0	0	0	0.0867124	0.086712	0.0867124	0	0	0
NM_001034729	3.18823	3.18826	3.18827	47.7534	47.7532	47.7558	8.01792	8.01793	76.034	76.0341	37.9242	37.9242	36.0873	36.0885	29.7787	29.7787	29.7787	5.67897	5.67897	5.67897
NM_001034730	23.6285	23.6287	23.6287	8.59905	8.59904	8.59943	14.6156	14.6156	9.40192	9.40196	43.4848	43.4848	8.87398	8.87428	55.2201	55.2193	55.2201	8.31439	8.31439	8.31439
NM_001034731	246.549	246.551	246.551	198.47	198.471	198.461	305.833	305.831	138.131	138.132	160.908	160.908	184.052	184.05	371.617	371.621	371.617	223.738	223.738	223.738
NM_001034732	62.3484	62.2433	62.1669	53.1479	53.0449	53.022	56.7501	56.8619	58.2581	58.2799	34.6266	34.4963	63.0341	63.0236	38.2888	38.3971	38.5045	64.6512	64.5845	64.5315
NM_001034733	0	0	0	5.29931	5.29934	5.29926	0	0	4.56544	4.56545	0	0	1.44433	1.44441	0	0	0	0.508249	0.508249	0.508249
NM_001034734	59.2242	59.2243	59.2243	81.7887	81.7885	81.7882	129.396	129.397	51.763	51.7635	57.6367	57.6367	34.4368	34.4369	90.2806	90.2799	90.2806	76.6374	76.6374	76.6374
NM_001034735	1.8935	1.89351	1.89351	8081.82	8081.83	8081.53	4.68009	4.68009	5442.14	5442.21	1.81866	1.81866	2934.83	2934.76	1.80711	1.80711	1.80711	402.595	402.595	402.595
NM_001034736	0	0	0	0	0	0	0.229115	0.229114	0.209754	0.209753	0.205142	0.205142	0	0	0.168119	0.16812	0.168119	0	0	0
NM_001034737	56.4526	56.4528	56.4529	32.7578	32.7578	32.7576	76.4022	76.4022	33.0488	33.0488	144.329	144.329	40.3122	40.313	119.1	119.098	119.1	64.9811	64.9811	64.9811
NM_001034738	2.4757	2.47566	2.47565	5.79386	5.79384	5.79339	0.795667	0.795669	30.1471	30.1474	8.48768	8.48768	58.1932	58.1904	4.89017	4.89018	4.89017	40.5628	40.5628	40.5628
NM_001034739	27.4688	27.4688	27.4688	30.077	30.0768	30.0784	27.2787	27.2788	25.8141	25.8141	60.8657	60.8657	33.8312	33.8331	51.3678	51.3672	51.3678	41.6733	41.6733	41.6733
NM_001034740	20.8475	20.8475	20.8475	38.7876	38.7877	38.7894	9.50083	9.50085	25.564	25.564	29.3642	29.3642	36.7321	36.7328	52.088	52.0886	52.088	60.847	60.847	60.847
NM_001034741	53.6164	53.6159	53.616	220.675	220.674	220.679	43.2199	43.2203	98.1581	98.1571	70.4815	70.4815	84.7734	84.7727	45.3257	45.3252	45.3257	132.148	132.148	132.148
NM_001034742	30.5506	30.5507	30.5507	14.3079	14.3079	14.3074	40.2646	40.2644	25.1922	25.1923	39.2746	39.2746	21.6895	21.6887	46.6362	46.6363	46.6362	21.302	21.302	21.302
NM_001034743	168.248	168.248	168.248	350.914	350.913	350.908	174.257	174.257	274.85	274.851	132.599	132.599	347.222	347.21	150.116	150.117	150.116	305.801	305.801	305.801
NM_001034744	4.40694	4.40689	4.40689	19.3171	19.3171	19.3165	1.67961	1.67961	4.93028	4.93027	1.39265	1.39265	1.65883	1.65875	2.00923	2.00923	2.00923	3.81879	3.81879	3.81879
NM_001034745	253.32	253.523	254.23	91.4541	91.5003	91.5136	184.596	184.607	75.9108	75.9734	191.579	192.638	114.468	114.411	217.461	216.988	217.364	314.807	314.975	314.896
NM_001034746	82.814	82.8146	82.8145	131.938	131.938	131.938	106.714	106.714	94.3515	94.3515	73.7466	73.7466	135.352	135.351	156.868	156.866	156.868	119.404	119.404	119.404
NM_001034747	13.7241	13.7241	13.7241	63.181	63.1814	63.1832	13.6601	13.6603	65.4254	65.4249	58.227	58.227	93.1572	93.1594	99.6403	99.6395	99.6403	55.5285	55.5285	55.5285
NM_001034748	193.504	193.5	193.5	43.0309	43.0308	43.0283	245.807	245.809	36.8072	36.8072	251.957	251.957	60.5864	60.5838	211.457	211.457	211.457	148.779	148.779	148.779
NM_001034749	5.77822	5.7783	5.77831	21.7112	21.7111	21.7119	3.9646	3.96459	35.3034	35.3034	72.7558	72.7558	46.2875	46.2898	26.7197	26.7187	26.7197	18.1778	18.1778	18.1778
NM_001034750	10.0571	10.0571	10.0572	6.63962	6.63957	6.63994	5.00503	5.00503	6.52594	6.5259	12.6574	12.6574	11.9564	11.9569	20.2164	20.6662	20.6743	5.707	5.707	5.707
NM_001034751	40.5093	40.5087	40.5087	83.0346	83.0346	83.0357	31.6634	31.6632	15.8188	15.8188	24.5862	24.5862	17.0113	17.0118	51.1034	51.1032	51.1034	25.064	25.064	25.064
NM_001034752	73.7878	73.7887	73.7887	71.2075	71.2074	71.2069	165.048	165.048	57.8377	57.8381	112.889	112.889	96.0995	96.0988	163.783	163.781	163.783	156.524	156.524	156.524
NM_001034753	26.202	26.2021	26.202	31.5487	31.5492	31.5468	44.2275	44.2271	18.8258	18.8259	26.9792	26.9792	35.11	35.109	30.6075	30.6077	30.6075	38.4752	38.4752	38.4752
NM_001034754	9.19841	9.19857	9.19857	11.1582	11.1582	11.1584	8.92619	8.92615	12.9044	12.9044	10.071	10.071	11.6153	11.6155	21.8515	21.8517	21.8515	22.3607	22.3607	22.3607
NM_001034755	21.0819	21.0821	21.0821	35.1132	35.1132	35.1131	9.90528	9.90525	32.8933	32.8933	14.227	14.227	13.2149	13.2147	10.0367	10.0367	10.0367	7.11174	7.11174	7.11174
NM_001034756	33.5398	33.5394	33.5394	73.6016	73.6024	73.6006	46.5158	46.5158	38.0181	38.0183	66.4321	66.4321	41.825	41.8252	46.4759	46.4759	46.4759	66.159	66.159	66.159
NM_001034757	6.45201	6.45201	6.45201	8.97138	8.97136	8.97162	2.45012	2.45012	8.76482	8.76476	16.0055	16.0055	9.14191	9.14229	9.46235	9.4622	9.46235	7.34782	7.34782	7.34782
NM_001034758	64.6314	64.6317	64.6317	43.0631	43.063	43.0616	64.0925	64.092	19.4886	19.4887	31.3565	31.3565	19.8254	19.8252	36.7416	36.7415	36.7416	39.1629	39.1629	39.1629
NM_001034759	44.2242	44.2241	44.2241	109.375	109.375	109.378	24.3418	24.3418	97.7497	97.75	93.1738	93.1738	119.171	119.178	115.229	115.227	115.229	193.665	193.665	193.665
NM_001034760	231.028	231.028	231.027	120.288	120.289	120.285	430.055	430.054	83.1409	83.1425	102.991	102.991	101.105	101.102	101.89	101.891	101.89	171.784	171.784	171.784
NM_001034761	165.326	165.325	165.325	122.165	122.165	122.166	203.598	203.598	142.227	142.226	239.722	239.722	182.417	182.414	337.284	337.291	337.284	303.382	303.382	303.382
NM_001034762	0	0	0	0	0	0	0	0	0	0	0	0	0	0	0	0	0	0	0	0
NM_001034763	731.681	731.672	731.671	1358.36	1358.37	1358.3	905.956	905.953	1082.46	1082.47	509.341	509.341	1380.13	1380.08	471.98	471.981	471.98	1946.44	1946.44	1946.44
NM_001034764	1.96863	1.96865	1.96865	15.2489	15.2488	15.2492	2.67452	2.67452	16.1595	16.1597	10.0325	10.0325	11.5168	11.5171	20.1978	20.1975	20.1978	25.4048	25.4048	25.4048
NM_001034765	0	0	0	0	0	0	0.164961	0.164962	0	0	0	0	0	0	0.186545	0.186544	0.186545	0.151864	0.151864	0.151864
NM_001034766	14.7613	14.7611	14.7611	125.555	125.555	125.56	12.9048	12.9048	122.425	122.425	61.1545	61.1545	143.755	143.761	40.7288	40.7286	40.7288	129.67	129.67	129.67
NM_001034767	33.9268	33.9263	33.9263	23.807	23.807	23.806	31.6101	31.61	22.0377	22.0378	17.4638	17.4638	24.1254	24.1247	18.2657	18.2658	18.2657	21.9012	21.9012	21.9012
NM_001034768	0	0	0	0.963815	0.963812	0.963807	0	0	1.53931	1.5393	0	0	0.350548	0.350539	0	0	0	0.217432	0.217432	0.217432
NM_001034769	193.009	193.008	193.008	350.156	350.157	350.146	252.223	252.223	282.778	282.779	115.463	115.463	274.354	274.345	113.037	113.037	113.037	349.682	349.682	349.682
NM_001034770,NM_001113282	13.6038	13.6175	13.6165	76.715	76.7308	76.7078	19.964	19.954	44.2343	44.2433	25.4349	25.4283	36.5497	36.5596	17.6004	17.6003	17.5759	36.6729	36.6932	36.6764
NM_001034771	0	0	0	3.40201	3.40201	3.40206	0	0	3.14245	3.14245	0	0	2.78688	2.78697	0	0	0	0.285653	0.285653	0.285653
NM_001034772	27.9938	27.9936	27.9936	38.6144	38.6146	38.616	26.8732	26.8731	26.5909	26.5909	67.5676	67.5676	25.4867	25.4878	162.825	162.822	162.825	38.9255	38.9255	38.9255
NM_001034773	13.0178	13.0178	13.0178	4.8486	4.84859	4.84851	11.0764	11.0765	2.70533	2.70533	1.1535	1.1535	5.70932	5.70925	7.77272	7.77272	7.77272	6.27475	6.27475	6.27475
NM_001034774	36.6771	36.6772	36.6772	0	0	0	24.5483	24.5483	3.94954	3.94953	10.6397	10.6397	5.26742	5.26728	9.48737	9.48738	9.48737	9.1181	9.1181	9.1181
NM_001034775	14.7608	14.7608	14.7608	26.1068	26.1067	26.1059	29.1028	29.1029	29.5161	29.5163	18.9703	18.9703	33.0279	33.0267	24.8545	24.8546	24.8545	17.659	17.659	17.659
NM_001034776	30.8925	30.8931	30.8931	96.6517	96.6517	96.6548	45.789	45.7889	115.848	115.848	143.023	143.023	92.6354	92.6374	125.517	125.515	125.517	65.4873	65.4873	65.4873
NM_001034778	66.8552	66.8555	66.8555	103.444	103.445	103.443	58.4573	58.4574	78.1481	78.1477	22.0899	22.0899	36.1022	36.1025	20.2385	20.2384	20.2385	64.318	64.318	64.318
NM_001034779	67.1776	67.1779	67.1778	126.925	126.925	126.92	112.664	112.664	132.881	132.881	83.9542	83.9542	130.08	130.077	41.4481	41.4478	41.4481	110.068	110.068	110.068
NM_001034780	1.66712	1.66712	1.66712	2.62619	2.6262	2.62623	2.35982	2.35983	4.61879	4.61882	5.63629	5.63629	6.26883	6.26898	8.3672	8.3672	8.3672	6.13326	6.13326	6.13326
NM_001034781	29.536	29.5365	29.5365	40.421	40.4208	40.4227	16.9052	16.905	44.9872	44.987	70.4329	70.4329	51.977	51.9794	64.358	64.3574	64.358	26.5214	26.5214	26.5214
NM_001034782	1.03644	1.03644	1.03644	1.57097	1.57096	1.571	0.947948	0.947945	2.88156	2.88156	1.76957	1.76957	4.03874	4.03885	6.32859	6.32858	6.32859	1.40326	1.40326	1.40326
NM_001034783	835.307	835.331	835.331	253.066	253.066	253.069	484.307	484.304	188.16	188.16	967.49	967.49	288.465	288.468	842.12	842.126	842.12	900.099	900.099	900.099
NM_001034784	311.355	311.355	311.356	115.672	115.672	115.666	272.831	272.831	73.5912	73.592	96.0301	96.0301	101.893	101.893	146.833	146.833	146.833	304.713	304.713	304.713
NM_001034785	0	0	0	0	0	0	0	0	0	0	0	0	0	0	0	0	0	0	0	0
NM_001034786	16.9416	16.9416	16.9417	79.7865	79.7861	79.7889	6.84084	6.84082	48.2304	48.2306	54.9658	54.9658	56.2733	56.2763	36.1994	36.1992	36.1994	24.9644	24.9644	24.9644
NM_001034787	50.4327	50.4328	50.4327	16.9274	16.9275	16.9274	36.0394	36.0393	14.5001	14.5002	20.3027	20.3027	17.9212	17.9215	20.816	20.8159	20.816	31.773	31.773	31.773
NM_001034788	7.81418	7.8143	7.81431	0	0	0	7.37976	7.37974	0	0	10.7422	10.7422	0	0	7.40937	7.40933	7.40937	1.02056	1.02056	1.02056
NM_001034789	66.4047	66.4043	66.4043	31.4227	31.4227	31.4215	48.8212	48.8211	23.0233	23.0235	15.8071	15.8071	26.8999	26.8987	14.557	14.5571	14.557	33.3644	33.3644	33.3644
NM_001034790	137.825	137.825	137.825	20.3122	20.3122	20.3129	245.56	245.561	30.7728	30.7728	79.8505	79.8505	24.378	24.3786	620.302	620.301	620.302	110.745	110.745	110.745
NM_001034791	157.606	157.606	157.606	382.183	382.184	382.177	106.564	106.564	180.983	180.983	48.2474	48.2474	184.354	184.353	85.9501	85.9495	85.9501	375.977	375.977	375.977
NM_001034792	156.315	156.311	156.311	163.236	163.236	163.235	195.18	195.179	74.6724	74.6728	80.4933	80.4933	56.697	56.6963	86.7192	86.719	86.7192	86.5388	86.5388	86.5388
NM_001034793	16.354	16.354	16.3539	15.7552	15.7552	15.7545	19.3398	19.3398	21.4555	21.4556	11.2153	11.2153	19.1382	19.1373	9.40315	9.4032	9.40315	21.4241	21.4241	21.4241
NM_001034794	9.85131	9.85114	9.85113	1.23635	1.23635	1.23633	11.2321	11.2321	0.43714	0.437144	5.80255	5.80255	0	0	7.81801	7.81804	7.81801	1.85049	1.85049	1.85049
NM_001034795	35.7626	35.7624	35.7624	77.8928	77.8921	77.8935	37.5852	37.5852	44.7145	44.7144	14.1621	14.1621	47.8104	47.8097	58.2708	58.2711	58.2708	94.4271	94.4271	94.4271
NM_001034796	0.840933	0.840936	0.840937	3.24004	3.24002	3.24015	1.63117	1.63116	11.6549	11.6549	16.9307	16.9307	10.6236	10.6238	10.0299	10.0299	10.0299	5.21974	5.21974	5.21974
NM_001034797	34.9505	34.9508	34.9508	84.4041	84.404	84.4041	39.0815	39.0815	97.826	97.8259	121.981	121.981	108.905	108.908	195.595	195.596	195.595	184.733	184.733	184.733
NM_001034798	1.50438	1.50438	1.50438	28.7923	28.7921	28.793	0.663659	0.663666	22.4693	22.4692	7.92667	7.92667	14.2362	14.2366	38.7188	38.7184	38.7188	8.8062	8.8062	8.8062
NM_001034799	0	0	0	0	0	0	0	0	0	0	0	0	0	0	0	0	0	0	0	0
NM_001034800	155.144	155.144	155.144	29.8053	29.8055	29.8045	131.552	131.551	24.9242	24.9244	33.1423	33.1423	26.5678	26.5676	55.4132	55.4127	55.4132	119.808	119.808	119.808
NM_001034801	10.9348	10.9348	10.9348	58.6124	58.6124	58.613	10.1095	10.1095	36.0998	36.0998	30.2527	30.2527	44.2664	44.2667	30.7273	30.7275	30.7273	33.8849	33.8849	33.8849
NM_001034802	19.348	19.3478	19.3478	19.5657	19.5657	19.5655	16.9016	16.9015	15.3105	15.3105	15.815	15.815	16.328	16.3275	18.9481	18.9484	18.9481	11.1159	11.1159	11.1159
NM_001034803	7.55086	7.55084	7.55085	19.1984	19.1983	19.1994	6.2655	6.26551	24.8895	24.8893	23.9527	23.9527	27.1076	27.1088	24.6541	24.654	24.6541	29.4961	29.4961	29.4961
NM_001034804	14.3746	14.3746	14.3746	13.8746	13.8748	13.8742	12.824	12.824	15.6269	15.6271	16.4178	16.4178	17.4833	17.4836	22.2327	22.233	22.2327	10.604	10.604	10.604
NM_001034805	43.1746	43.1745	43.1745	33.8286	33.8286	33.8289	25.5044	25.5044	27.1804	27.1802	37.8526	37.8526	32.5748	32.5759	69.5258	69.5257	69.5258	82.4295	82.4295	82.4295
NM_001034806	0	0	0	0	0	0	0	0	0	0	0	0	0	0	0	0	0	0	0	0
NM_001034806	0	0	0	0	0	0	0	0	0	0	0	0	0	0	0	0	0	0	0	0
NM_001034807	0	0	0	0	0	0	0	0	0	0	0	0	0	0	0	0	0	0	0	0
NM_001034808	43.6093	43.609	43.609	4.74984	4.74985	4.74963	19.5182	19.5182	3.57961	3.57961	12.2907	12.2907	7.03755	7.03746	23.9942	23.9941	23.9942	8.77083	8.77083	8.77083
NM_001034809	8.47789	8.47791	8.47791	35.2327	35.2328	35.2337	11.3622	11.3622	77.5763	77.5766	66.6108	66.6108	81.1339	81.1381	121.346	121.346	121.346	53.1209	53.1209	53.1209
NM_001034810	196.692	196.69	196.69	60.1899	60.1901	60.1879	297.646	297.643	32.8236	32.8236	297.923	297.923	67.0649	67.0625	148.039	148.04	148.039	126.623	126.623	126.623
NM_001034811	44.2337	44.2332	44.2331	18.6762	18.6761	18.6757	26.2398	26.2398	15.318	15.3181	11.7393	11.7393	23.3672	23.3666	16.7918	16.7918	16.7918	30.4739	30.4739	30.4739
NM_001034812	263.283	263.283	263.283	283.451	283.452	283.448	272.082	272.084	182.052	182.052	188.532	188.532	259.624	259.62	247.229	247.229	247.229	369.529	369.529	369.529
NM_001035008	1727.73	1727.71	1727.71	363.541	363.541	363.546	1047.46	1047.47	255.029	255.027	1008.95	1008.95	443.217	443.225	778.832	778.832	778.832	1795.4	1795.4	1795.4
NM_001035009	91.997	91.9973	91.9973	24.4919	24.4919	24.4916	180.192	180.192	106.987	106.987	212.327	212.327	86.0333	86.0324	80.0678	80.0658	80.0678	65.2473	65.2473	65.2473
NM_001035010	175.778	175.779	175.779	251.64	251.639	251.642	144.988	144.988	273.698	273.698	219.021	219.021	287.451	287.45	162.496	162.494	162.496	433.579	433.579	433.579
NM_001035011	2.48263	2.48263	2.48263	13.7763	13.7764	13.7755	2.06049	2.06049	23.5065	23.5066	4.0011	4.0011	13.7968	13.7963	1.81986	1.81987	1.81986	20.3836	20.3836	20.3836
NM_001035012	31.2002	31.2004	31.2004	71.6769	71.6769	71.6739	25.037	25.0368	72.5371	72.5377	53.9989	53.9989	86.1623	86.1612	37.6074	37.6073	37.6074	37.3286	37.3286	37.3286
NM_001035013	0.647501	0.647517	0.647518	4.20919	4.20919	4.20931	1.33926	1.33926	6.31028	6.31024	3.94803	3.94803	9.78029	9.7806	9.90447	9.90438	9.90447	5.88025	5.88025	5.88025
NM_001035014	1179.08	1179.07	1179.07	631.336	631.338	631.352	660.68	660.68	389.809	389.808	1724.44	1724.44	769.882	769.896	1345.7	1345.71	1345.7	2760.63	2760.63	2760.63
NM_001035015	73.4974	73.4981	73.498	34.5403	34.5402	34.5387	131.854	131.854	36.7572	36.7575	36.213	36.213	32.417	32.4163	25.5879	25.5879	25.5879	50.3206	50.3206	50.3206
NM_001035015	50.9677	50.9671	50.9671	25.3121	25.3122	25.3115	89.7736	89.7741	28.6289	28.6288	25.5232	25.5232	38.1398	38.1384	26.5054	26.5056	26.5054	39.265	39.265	39.265
NM_001035016	0.691239	0.691232	0.691232	0.241698	0.241697	0.241706	0.271103	0.271105	0.372339	0.372336	7.76159	7.76159	0.505516	0.505534	0.900736	0.900735	0.900736	0	0	0
NM_001035017	111.026	111.025	111.025	102.059	102.06	102.054	231.393	231.391	52.31	52.3099	105.397	105.397	76.7073	76.7044	234.107	234.11	234.107	129.887	129.887	129.887
NM_001035018	8.68849	8.68866	8.68867	17.3863	17.3863	17.3869	6.86153	6.86157	33.8708	33.8709	60.7701	60.7701	34.8474	34.8492	79.8365	79.837	79.8365	24.5987	24.5987	24.5987
NM_001035019	0.158307	0.158309	0.158309	49.2597	49.2597	49.2616	0.251633	0.251631	43.3082	43.3083	0.752355	0.752355	26.6761	26.6774	0.66004	0.660037	0.66004	19.5081	19.5081	19.5081
NM_001035020	30.264	30.2638	30.2638	20.0602	20.0602	20.0599	15.7174	15.7173	14.8032	14.8033	12.7488	12.7488	16.5542	16.5541	7.75862	7.75865	7.75862	16.6441	16.6441	16.6441
NM_001035021	2.04877	2.04876	2.04876	0	0	0	1.54905	1.54905	0.849154	0.849164	0	0	0.876966	0.876952	2.42759	2.42758	2.42759	0.357008	0.357008	0.357008
NM_001035022	13.8933	13.8933	13.8933	22.2739	22.2739	22.2742	12.9809	12.9809	17.4014	17.4015	18.8362	18.8362	24.1205	24.1211	14.838	14.8379	14.838	28.7962	28.7962	28.7962
NM_001035023	0.413997	0.371555	0.438498	0.556978	0.54198	0.544139	0.319199	0.586381	0.409345	0.384412	0.60205	0.594663	0.412554	0.366264	0	0	0	0.373667	0.375749	0.354045
NM_001035023	0.235397	0.235398	0.235398	0.420698	0.420699	0.420709	0.183633	0.183633	0.258674	0.258674	0.607064	0.607064	0.234841	0.234847	0	0	0	0.244226	0.244226	0.244226
NM_001035024	170.643	170.644	170.644	37.8636	37.8635	37.8625	234.542	234.542	21.9263	21.9264	86.2	86.2	27.0623	27.0617	149.082	149.082	149.082	103.964	103.964	103.964
NM_001035025	0	0	0	0	0	0	0	0	0	0	0	0	0	0	0	0	0	0	0	0
NM_001035026	60.5872	60.5873	60.5873	24.6408	24.6407	24.6404	47.6734	47.6735	22.0301	22.0301	36.1007	36.1007	27.4409	27.44	25.398	25.3977	25.398	19.6773	19.6773	19.6773
NM_001035027	0	0	0	21.2015	21.1335	21.0911	0	0	14.9073	14.9418	0.373315	0.367907	2.0317	2.01377	0	0	0	1.04657	1.03908	1.01943
NM_001035028	237.937	237.94	237.94	74.7616	74.762	74.7615	116.588	116.587	60.0985	60.099	248.227	248.227	99.7113	99.7137	211.926	211.927	211.926	146.758	146.758	146.758
NM_001035029	151	151.002	151.002	34.3048	34.3049	34.3045	76.2993	76.2993	39.4202	39.4202	96.2848	96.2848	46.4528	46.4532	127.638	127.638	127.638	92.7181	92.7181	92.7181
NM_001035030	1.96524	1.96523	1.96523	0.318066	0.318065	0.318066	0.748398	0.748398	0.225687	0.225688	0.364832	0.364832	0.30063	0.300625	0.366906	0.3669	0.366906	0.194207	0.194207	0.194207
NM_001035031	2.70522	2.70527	2.70528	2.3377	2.3377	2.33777	1.9678	1.96781	3.55715	3.55717	6.37711	6.37711	4.20877	4.2089	11.7814	11.7812	11.7814	4.01809	4.01809	4.01809
NM_001035032	26.5636	26.5629	26.5629	72.9372	72.938	72.9352	11.7012	11.7013	81.368	81.3684	79.4145	79.4145	105.032	105.03	35.9923	35.9921	35.9923	53.1774	53.1774	53.1774
NM_001035032	22.5362	22.5366	22.5366	64.5408	64.5407	64.5431	12.3152	12.3152	77.3784	77.3787	56.1854	56.1854	95.6869	95.6907	40.962	40.9616	40.962	39.6086	39.6086	39.6086
NM_001035033	0.977771	0.97777	0.977771	1.60436	1.60435	1.60441	0.887435	0.88743	4.58507	4.58509	3.10048	3.10048	5.25401	5.25423	3.59342	3.5934	3.59342	0.944293	0.944293	0.944293
NM_001035034	4.07012	4.07023	4.07023	14.8984	14.8985	14.8994	5.75531	5.75522	18.22	18.2201	23.5863	23.5863	27.408	27.4089	40.7021	40.7016	40.7021	16.7262	16.7262	16.7262
NM_001035035	18.9561	18.9558	18.9557	5.5298	5.52982	5.52937	17.7605	17.7603	3.72738	3.72744	10.6617	10.6617	8.89892	8.89865	9.63859	9.63861	9.63859	15.0758	15.0758	15.0758
NM_001035036	0	0	0	0	0	0	0	0	0	0	0	0	0	0	0	0	0	0	0	0
NM_001035037	7.19042	7.19047	7.19047	14.0988	14.0988	14.0992	2.72194	2.72194	7.65429	7.65427	7.08667	7.08667	11.7652	11.7655	8.00367	8.00358	8.00367	20.7575	20.7575	20.7575
NM_001035038	64.6531	64.6533	64.6533	18.4042	18.4043	18.4034	54.6934	54.6934	9.73168	9.73169	27.7497	27.7497	17.2302	17.2301	39.3018	39.302	39.3018	33.7819	33.7819	33.7819
NM_001035039	31.8489	31.8487	31.8487	7.56252	7.56255	7.56206	22.3726	22.3723	8.83765	8.83774	24.2277	24.2277	9.63746	9.63715	18.3368	18.3369	18.3368	13.6457	13.6457	13.6457
NM_001035040	0	0	0	1.63814	1.63814	1.63815	0	0	1.34562	1.34561	0.125402	0.125402	0.820845	0.820842	0.284179	0.28418	0.284179	1.00815	1.00815	1.00815
NM_001035041	56.2868	56.2852	56.2852	13.3983	13.3983	13.3976	48.1983	48.1982	6.26222	6.26225	19.7636	19.7636	8.92076	8.92042	35.194	35.1943	35.194	25.185	25.185	25.185
NM_001035042	2.30657	2.30656	2.30656	0	0	0	0.796833	0.79683	0	0	0.943937	0.943937	0	0	0.162791	0.162792	0.162791	0	0	0
NM_001035043	20.766	20.7581	20.7692	212.242	212.261	212.258	26.3989	26.295	163.408	163.397	7.36806	7.3304	171.455	171.473	6.75227	6.75225	6.75227	135.77	135.77	135.785
NM_001035044	1.59341	1.59343	1.59343	9.0773	9.07733	9.07769	2.12978	2.12978	16.0039	16.0038	15.4646	15.4646	15.6884	15.6891	11.2446	11.2445	11.2446	7.63612	7.63612	7.63612
NM_001035045	557.856	557.858	557.857	86.2278	86.2282	86.2229	621.763	621.761	217.285	217.286	379.389	379.389	34.3963	34.395	332.586	332.584	332.586	100.385	100.385	100.385
NM_001035046	217.676	217.678	217.678	147.221	147.22	147.219	207.871	207.872	124.096	124.096	140.644	140.644	120.212	120.21	163.021	163.021	163.021	289.771	289.771	289.771
NM_001035047	63.5911	63.5917	63.5917	99.1573	99.157	99.1562	94.3165	94.3159	68.8637	68.8634	74.3237	74.3237	103.464	103.464	69.1757	69.1757	69.1757	90.1981	90.1981	90.1981
NM_001035047	46.689	46.6886	46.6885	89.6739	89.6743	89.6717	87.4404	87.44	51.2158	51.2157	79.4323	79.4323	92.0666	92.065	53.3917	53.3916	53.3917	79.3341	79.3341	79.3341
NM_001035048	49.0549	49.0539	49.0539	0	0	0	26.5378	26.5377	0	0	44.9353	44.9353	0	0	33.7495	33.7494	33.7495	4.35458	4.35458	4.35458
NM_001035049	2.12556	2.12556	2.12556	14.2951	14.295	14.2956	2.01136	2.01137	10.7371	10.7372	8.75377	8.75377	14.3069	14.3073	10.3228	10.3228	10.3228	13.6924	13.6924	13.6924
NM_001035050	0.251333	0.251328	0.251328	0	0	0	0	0	0	0	0	0	0	0	0	0	0	0	0	0
NM_001035051	24.9121	24.9124	24.9124	19.7012	19.7011	19.702	20.3681	20.3681	27.7574	27.7572	44.4411	44.4411	30.8375	30.8379	32.5907	32.5902	32.5907	31.2158	31.2158	31.2158
NM_001035052	7.52123	7.5212	7.5212	12.5078	12.5078	12.5082	5.81543	5.81545	32.6629	32.663	56.6644	56.6644	40.0903	40.0928	61.5455	61.5451	61.5455	33.0723	33.0723	33.0723
NM_001035053	4.96858	4.96861	4.96861	8.39523	8.39524	8.39556	1.69022	1.69022	12.252	12.252	21.4162	21.4162	18.3872	18.388	23.6979	23.6978	23.6979	6.73048	6.73048	6.73048
NM_001035054	0	0	0	0	0	0	0	0	0	0	0	0	0	0	0	0	0	0	0	0
NM_001035055	0	0	0	0	0	0	0	0	0.16038	0.16038	0	0	0	0	0.112874	0.112872	0.112874	0	0	0
NM_001035056	30.9406	30.9401	30.9401	72.3836	72.3834	72.3834	29.6143	29.6142	79.0401	79.0402	66.7376	66.7376	97.5214	97.5213	60.268	60.2683	60.268	121.082	121.082	121.082
NM_001035057	0	0	0	107.925	107.925	107.926	0	0	85.7975	85.7975	0.271614	0.271614	87.7869	87.7868	0	0	0	80.3598	80.3598	80.3598
NM_001035059	42.0958	42.0957	42.0956	94.0868	94.0865	94.0864	54.6667	54.6665	83.4417	83.4418	55.7872	55.7872	107.493	107.495	48.778	48.7778	48.778	126.344	126.344	126.344
NM_001035060	10.2096	10.2096	10.2096	15.0124	15.0123	15.0127	17.7171	17.7171	9.6935	9.69349	25.9644	25.9644	7.0107	7.01067	41.2583	41.2581	41.2583	23.1651	23.1651	23.1651
NM_001035061	20.5092	20.5092	20.5092	17.3068	17.3067	17.3064	16.4922	16.4922	14.2641	14.2641	19.2063	19.2063	17.4611	17.4608	17.2132	17.2133	17.2132	16.2594	16.2594	16.2594
NM_001035061	20.0028	20.0309	19.9979	17.0219	17.049	16.9871	15.7275	15.6898	13.8584	13.9019	18.4685	18.5029	17.1167	17.1502	13.7748	13.7496	13.6897	15.5761	15.5913	15.5996
NM_001035062	106.733	106.73	106.73	0	0	0	93.414	93.4145	0	0	34.7007	34.7007	1.86077	1.86069	84.2482	84.249	84.2482	14.7481	14.7481	14.7481
NM_001035063	2.34832	2.34833	2.34833	126.691	126.69	126.695	1.08183	1.08184	68.6668	68.6665	12.2505	12.2505	77.2257	77.227	6.35306	6.35306	6.35306	57.3454	57.3454	57.3454
NM_001035064	20.7058	20.706	20.706	49.1947	49.1947	49.1943	11.7514	11.7513	112.016	112.017	12.7666	12.7666	80.7676	80.7679	27.8007	27.8008	27.8007	52.7821	52.7821	52.7821
NM_001035065	6.2412	6.24137	6.24137	11.2902	11.2902	11.2907	8.19523	8.19525	29.6343	29.6341	38.1449	38.1449	21.5358	21.5359	88.4821	88.4827	88.4821	25.0298	25.0298	25.0298
NM_001035066	16.7591	16.759	16.759	156.553	156.553	156.557	19.3786	19.3786	151.628	151.626	23.3025	23.3025	186.635	186.636	21.8575	21.8571	21.8575	84.3764	84.3764	84.3764
NM_001035068	6.77063	6.77056	6.77056	3.82425	3.82426	3.82396	3.05001	3.04999	1.76293	1.76295	1.13792	1.13792	2.16114	2.16109	1.57697	1.57698	1.57697	2.86664	2.86664	2.86664
NM_001035069	1.80511	1.80513	1.80513	8.54279	8.54278	8.54319	0.572014	0.572016	10.2318	10.2318	6.84027	6.84027	16.5942	16.5947	6.35603	6.3559	6.35603	3.69177	3.69177	3.69177
NM_001035070	0	0	0	0.0930092	0.0930085	0.0930119	0.207605	0.207607	0.0959109	0.0959104	0.28619	0.28619	0.129306	0.129306	0.288343	0.288342	0.288343	0	0	0
NM_001035071	0	0	0	0	0	0	0	0	0	0	0	0	0	0	0	0	0	0	0	0
NM_001035072	0	0	0	5.11711	5.11706	5.11713	0	0	5.64608	5.64606	0	0	3.37206	3.37207	0	0	0	1.64499	1.64499	1.64499
NM_001035073	66.8059	66.8056	66.8056	21.5827	21.5828	21.5822	90.9945	90.9943	11.0511	11.0511	37.4332	37.4332	17.6638	17.6635	66.0185	66.0192	66.0185	28.5043	28.5043	28.5043
NM_001035074	117.964	117.96	117.96	68.6883	68.6883	68.6905	108.155	108.156	97.7604	97.7601	195.402	195.402	91.4719	91.4741	244.617	244.619	244.617	93.0623	93.0623	93.0623
NM_001035075	0.579559	0.579564	0.579564	133.667	133.667	133.665	0.868763	0.868763	99.0381	99.0382	7.12483	7.12483	48.2063	48.2057	16.1161	16.1159	16.1161	38.0765	38.0765	38.0765
NM_001035076	35.0313	35.0314	35.0314	45.2331	45.233	45.2347	20.3769	20.3769	35.326	35.3258	49.2142	49.2142	42.6893	42.6902	38.9749	38.9751	38.9749	29.2093	29.2093	29.2093
NM_001035077	81.7008	81.7004	81.7003	14.8058	14.8059	14.8048	86.746	86.7453	12.143	12.1431	39.7417	39.7417	23.542	23.541	63.2586	63.2592	63.2586	38.5841	38.5841	38.5841
NM_001035078	45.899	45.8994	45.8994	24.913	24.913	24.9125	41.1418	41.1417	19.6165	19.6166	14.9495	14.9495	21.5261	21.5254	45.5715	45.5715	45.5715	64.8672	64.8672	64.8672
NM_001035079	9.48246	9.48253	9.48254	0	0	0	5.53534	5.53537	0.101795	0.101795	40.8025	40.8025	0	0	30.422	30.4219	30.422	4.5298	4.5298	4.5298
NM_001035080	3.54489	3.54492	3.54492	5.78981	5.78978	5.78983	2.86422	2.86421	7.42172	7.42172	8.5619	8.5619	7.916	7.91591	6.70808	6.70809	6.70808	4.95371	4.95371	4.95371
NM_001035081	208.729	208.731	208.731	437.148	437.148	437.135	248.31	248.311	503.24	503.241	200.251	200.251	675.613	675.587	179.656	179.656	179.656	568.755	568.755	568.755
NM_001035082	131.228	131.228	131.228	113.147	113.148	113.148	120.986	120.986	75.1625	75.1627	82.1087	82.1087	109.547	109.549	118.668	118.669	118.668	303.894	303.894	303.894
NM_001035083	76.8795	76.8794	76.8794	50.853	50.8528	50.8524	110.532	110.531	52.5912	52.5914	83.285	83.285	63.7364	63.7365	104.418	104.419	104.418	74.4464	74.4464	74.4464
NM_001035084	0.685896	0.685887	0.685886	0	0	0	0	0	0	0	0	0	0	0	0	0	0	0	0	0
NM_001035085	12.7954	12.7955	12.7955	39.1854	39.1854	39.1861	6.54225	6.54226	55.8149	55.8147	98.4085	98.4085	81.4775	81.4814	66.4194	66.419	66.4194	45.6799	45.6799	45.6799
NM_001035086	0	0	0	0	0	0	0	0	0	0	0	0	0	0	0	0	0	0	0	0
NM_001035086	0	0	0	0	0	0	0	0	0.26197	0.26197	0	0	0	0	0	0	0	0.229476	0.229476	0.229476
NM_001035087	51.3341	51.3335	51.3335	52.5075	52.508	52.5044	188.748	188.748	57.6594	57.6595	139.6	139.6	136.899	136.895	117.916	117.916	117.916	160.493	160.493	160.493
NM_001035088	44.3406	44.34	44.3399	8.76353	8.76355	8.76318	31.4066	31.4067	6.97377	6.97379	24.2361	24.2361	6.82915	6.82889	24.2026	24.2026	24.2026	13.4167	13.4167	13.4167
NM_001035089	85.9388	85.8569	85.9955	30.2281	30.3431	30.3833	153.092	152.935	27.6946	27.666	88.191	87.9771	31.1878	31.2514	68.1205	68.0204	68.0668	70.9185	71.0522	70.9551
NM_001035090	7.9524	7.95244	7.95245	7.47463	7.47465	7.47462	9.67597	9.67601	7.04055	7.04057	9.43631	9.43631	7.33993	7.34007	11.9697	11.9698	11.9697	9.38489	9.38489	9.38489
NM_001035091	31.712	31.7122	31.7122	36.9765	36.9763	36.9773	32.4041	32.4041	31.1557	31.1557	38.1924	38.1924	26.7748	26.7752	28.8607	28.8606	28.8607	34.2814	34.2814	34.2814
NM_001035092	14.5221	14.5221	14.5221	53.8416	53.8413	53.8439	7.84329	7.84334	55.0773	55.0768	10.6664	10.6664	53.231	53.2319	10.7738	10.7737	10.7738	47.7936	47.7936	47.7936
NM_001035093	399.885	399.884	399.884	912.482	912.477	912.493	177.472	177.472	563.707	563.705	281.913	281.913	542.974	542.983	218.093	218.091	218.093	259.063	259.063	259.063
NM_001035094	2.58139	2.54319	2.58306	45.2137	45.1102	45.0925	2.60627	2.65934	9.72916	9.74905	2.62233	2.61787	4.85852	4.80744	6.52387	6.5907	6.63738	3.19942	3.18027	3.18243
NM_001035095	12.7205	12.7204	12.7204	26.9994	26.9994	26.9994	24.2186	24.2186	25.4136	25.4137	15.4345	15.4345	48.3701	48.3693	17.9245	17.9246	17.9245	31.2768	31.2768	31.2768
NM_001035096	4.324	4.32401	4.32401	4.67125	4.67123	4.67126	2.35798	2.35798	6.08724	6.08724	2.90413	2.90413	5.59086	5.59088	1.9638	1.96381	1.9638	3.44245	3.44245	3.44245
NM_001035097	51.8575	51.7742	51.7126	36.1025	36.062	36.0442	54.5084	54.591	38.5936	38.6176	43.6922	43.5996	34.9822	35.0082	46.4529	46.4899	46.5705	56.8485	56.8029	56.8029
NM_001035098	5.25494	5.25504	5.25504	49.1619	49.162	49.1639	4.07138	4.07139	52.6278	52.6277	19.6679	19.6679	34.8175	34.8188	43.7733	43.7729	43.7733	32.1878	32.1878	32.1878
NM_001035100	97.8734	97.8732	97.8732	39.7166	39.7166	39.7171	68.9289	68.9289	30.0471	30.0474	46.9886	46.9886	52.5196	52.5204	91.7281	91.7284	91.7281	113.719	113.719	113.719
NM_001035101	46.435	46.435	46.435	37.3631	37.3634	37.364	37.1514	37.1515	33.5482	33.548	84.9123	84.9123	42.2755	42.2768	106.563	106.563	106.563	104.671	104.671	104.671
NM_001035103	0	0	0	0	0	0	0	0	0	0	0.156493	0.156493	0	0	0	0	0	0	0	0
NM_001035104	14.7188	14.719	14.719	6.19185	6.19185	6.19158	14.8155	14.8154	5.23383	5.23389	13.2661	13.2661	9.00332	9.00317	22.1214	22.1215	22.1214	11.5708	11.5708	11.5708
NM_001035105	38.0361	38.0356	38.0356	27.9283	27.9285	27.9272	64.4398	64.4393	35.2019	35.202	35.299	35.299	22.034	22.0333	32.1991	32.1996	32.1991	55.3163	55.3163	55.3163
NM_001035106	14.7805	14.7806	14.7806	2.21636	2.21636	2.21635	4.4478	4.4478	2.92141	2.92142	6.36271	6.36271	4.82362	4.82357	8.08459	8.08466	8.08459	3.64185	3.64185	3.64185
NM_001035107	0	0	0	0	0	0	0	0	0	0	0	0	0	0	0	0	0	0	0	0
NM_001035108	80.6794	80.6796	80.6796	1247.87	1247.87	1247.83	71.173	71.1725	1136.98	1136.99	31.993	31.993	1406.56	1406.52	47.5883	47.5885	47.5883	1734.57	1734.57	1734.57
NM_001035109	3.13146	3.13145	3.13145	4.09929	4.09927	4.09916	0.985053	0.985054	3.7931	3.7931	1.68205	1.68205	3.06974	3.06964	4.7825	4.78251	4.7825	1.6644	1.6644	1.6644
NM_001035110	23.475	23.4752	23.4752	122.173	122.175	122.178	22.1014	22.1015	97.9413	97.9408	49.9007	49.9007	121.045	121.05	82.0116	82.0106	82.0116	183.825	183.825	183.825
NM_001035111	129.466	129.465	129.465	40.0859	40.0858	40.0842	187.913	187.913	42.0849	42.0851	91.8455	91.8455	44.944	44.9435	129.088	129.088	129.088	84.7067	84.7067	84.7067
NM_001035111	263.798	263.821	263.799	80.1278	80.0635	80.0449	400.936	400.991	70.4246	70.4904	196.146	196.146	74.629	74.7055	245.525	245.524	245.525	179.296	179.262	179.299
NM_001035112	95.5272	95.5265	95.5265	134.079	134.078	134.08	78.3917	78.3918	204.081	204.08	98.3269	98.3269	144.684	144.68	57.2026	57.2019	57.2026	77.2287	77.2287	77.2287
NM_001035113	15.6261	15.626	15.626	11.3002	11.3003	11.2999	32.9035	32.9034	17.6241	17.6242	29.0695	29.0695	26.1733	26.173	65.0914	65.0923	65.0914	20.2777	20.2777	20.2777
NM_001035268	48.1744	48.1751	48.1752	89.4663	89.4658	89.4656	26.3101	26.3101	90.6722	90.6723	118.022	118.022	113.675	113.676	65.6983	65.6972	65.6983	123.543	123.543	123.543
NM_001035269	17.6307	17.6309	17.6309	0.234286	0.234287	0.23428	7.61479	7.61477	0	0	10.4454	10.4454	0	0	13.0612	13.0612	13.0612	3.10354	3.10354	3.10354
NM_001035270	59.2756	59.2755	59.2755	8.73511	8.73511	8.73484	48.5842	48.584	8.28969	8.28969	14.9608	14.9608	10.6941	10.6938	31.0288	31.0286	31.0288	19.1035	19.1035	19.1035
NM_001035270	70.4501	70.1698	69.8581	10.1843	10.211	10.5543	53.0984	53.3738	9.7102	9.39349	25.3479	24.6182	14.8508	14.6983	26.3664	26.9511	26.7236	26.3901	26.2389	26.4429
NM_001035271	34.1303	34.13	34.13	77.053	77.0532	77.0512	77.0894	77.09	146.048	146.048	371.207	371.207	71.1678	71.1669	138.007	138.007	138.007	27.2339	27.2339	27.2339
NM_001035272	33.3524	33.3525	33.3525	36.9239	36.9238	36.9261	72.8897	72.89	52.4386	52.4384	126.569	126.569	37.8153	37.8171	65.8725	65.8718	65.8725	25.1862	25.1862	25.1862
NM_001035273	31.4179	31.4177	31.4176	11.1813	11.1814	11.1806	17.9078	17.9079	11.3265	11.3267	15.8122	15.8122	15.2882	15.2876	11.1442	11.1444	11.1442	20.6693	20.6693	20.6693
NM_001035274	102.219	102.221	102.221	48.6827	48.6829	48.6807	84.2299	84.2309	39.6091	39.6089	21.6451	21.6451	60.3717	60.3699	30.7465	30.7465	30.7465	81.0818	81.0818	81.0818
NM_001035275	1.01554	0.612599	1.24719	0	0	0	0.829229	0.717605	0	0	0.811912	0.906298	0	0	1.11266	1.13063	1.15842	0	0	0
NM_001035276	3.12546	3.12551	3.12551	2.61602	2.61603	2.61607	2.10693	2.10694	2.99882	2.99882	7.87511	7.87511	5.03072	5.03085	6.21653	6.21651	6.21653	2.71269	2.71269	2.71269
NM_001035277	0	0	0	0	0	0	0	0	0	0	0	0	0	0	0	0	0	0	0	0
NM_001035279	0	0	0	409.854	409.852	409.839	0.266972	0.26697	206.947	206.948	0.345664	0.345664	240.756	240.742	0	0	0	308.644	308.644	308.644
NM_001035280	79.7236	79.7228	79.7228	54.9442	54.9442	54.9453	45.7882	45.7881	57.0671	57.0672	250.144	250.144	80.765	80.7688	262.709	262.709	262.709	151.584	151.584	151.584
NM_001035281	9.2983	9.29814	9.29815	24.7837	24.784	24.7844	9.73398	9.73403	13.4918	13.4918	8.19659	8.19659	23.5327	23.533	30.5695	30.5695	30.5695	21.7955	21.7955	21.7955
NM_001035282	27.5863	27.5863	27.5863	4.98667	4.9867	4.98641	24.1693	24.1693	16.1638	16.1639	25.6268	25.6268	12.561	12.5605	18.3223	18.3223	18.3223	9.63322	9.63322	9.63322
NM_001035283	382.198	382.194	382.194	876.793	876.796	876.754	349.543	349.541	508.523	508.525	255.545	255.545	625.054	625.042	373.676	373.677	373.676	792.298	792.298	792.298
NM_001035284	52.1288	52.1287	52.1287	7.63398	7.63398	7.63356	25.8393	25.8392	5.12172	5.12173	9.27412	9.27412	9.72562	9.72541	14.0391	14.0392	14.0391	18.6798	18.6798	18.6798
NM_001035285	284.747	284.745	284.745	0.725592	0.72559	0.725552	311.501	311.499	1.97642	1.97643	228.639	228.639	3.76413	3.76398	173.595	173.596	173.595	37.8136	37.8136	37.8136
NM_001035285	276.298	276.291	276.291	0.41488	0.414879	0.414858	336.75	336.751	2.25362	2.25362	209.68	209.68	4.8909	4.89062	124.696	124.696	124.696	32.1877	32.1877	32.1877
NM_001035286	5.43425	5.43426	5.43426	4.97024	4.97026	4.96996	2.40832	2.40832	1.07591	1.07592	0.498565	0.498565	0.885181	0.885156	1.30488	1.30489	1.30488	2.26849	2.26849	2.26849
NM_001035287	75.0076	75.0076	75.0077	0.574392	0.574393	0.574396	90.0356	90.0354	4.55972	4.55974	88.455	88.455	3.53009	3.53013	60.1691	60.1687	60.1691	29.3896	29.3896	29.3896
NM_001035288	0	0	0	0	0	0	0	0	0	0	0	0	0	0	0	0	0	0	0	0
NM_001035289	8.81608	8.81608	8.81608	55.4792	55.479	55.4789	7.47912	7.47912	59.1822	59.182	28.2883	28.2883	66.7675	66.7671	14.9625	14.9625	14.9625	46.3493	46.3493	46.3493
NM_001035290	35.9947	35.9946	35.9946	0	0	0	23.5916	23.5914	0	0	99.7033	99.7033	0	0	96.6267	96.6255	96.6267	9.12098	9.12098	9.12098
NM_001035291	39.3103	39.3105	39.3105	51.0783	51.0782	51.0785	33.9486	33.9487	30.8971	30.8972	33.3897	33.3897	46.0777	46.0776	39.1166	39.1169	39.1166	78.439	78.439	78.439
NM_001035292	96.4529	96.452	96.452	63.0725	63.0723	63.0703	94.7446	94.7449	41.5293	41.529	67.2506	67.2506	45.3709	45.371	54.5988	54.599	54.5988	64.379	64.379	64.379
NM_001035293	3.53171	3.53177	3.53178	45.47	45.4699	45.4733	1.69969	1.69969	207.953	207.951	33.2026	33.2026	31.1258	31.1282	17.227	17.2268	17.227	5.21018	5.21018	5.21018
NM_001035293	2.61936	2.61936	2.61936	43.4495	43.4492	43.451	1.35579	1.3558	216.6	216.6	32.3625	32.3625	26.2765	26.2775	13.0233	13.0231	13.0233	4.27634	4.27634	4.27634
NM_001035294	0	0	0	3.36862	3.34171	3.34273	0	0	2.3023	2.30826	0.286441	0.277832	2.0838	2.06406	0.496377	0.510287	0.540845	0.642738	0.640314	0.634624
NM_001035295	0.680465	0.680467	0.680467	2.83021	2.83021	2.83032	0.752111	0.752113	3.72139	3.72138	2.93395	2.93395	3.08904	3.08914	13.0881	13.088	13.0881	2.05179	2.05179	2.05179
NM_001035296	247.499	247.501	247.501	75.7789	75.7783	75.7783	171.274	171.274	83.6108	83.6103	185.793	185.793	80.6969	80.6956	226.089	226.089	226.089	139.617	139.617	139.617
NM_001035297	0	0	0	0	0	0	0	0	0	0	0	0	0.252519	0.25251	0	0	0	0	0	0
NM_001035298	8.08867	8.08866	8.08866	5.97792	5.97791	5.97801	5.30002	5.30003	5.45878	5.45878	12.5338	12.5338	6.47563	6.47573	18.6445	18.6445	18.6445	12.2755	12.2755	12.2755
NM_001035299	23.9551	23.9552	23.9552	93.8286	93.8279	93.8333	14.9657	14.9658	68.7454	68.7455	34.6446	34.6446	58.6356	58.6385	28.2824	28.2818	28.2824	68.3284	68.3284	68.3284
NM_001035300	67.9562	67.9555	67.9555	43.8469	43.8467	43.8457	70.5068	70.5062	27.2443	27.2445	32.795	32.795	43.2831	43.2818	38.5954	38.5957	38.5954	52.0319	52.0319	52.0319
NM_001035301	0.227015	0.227015	0.227015	0.354651	0.354651	0.354645	0.513958	0.513954	0	0	0.20454	0.20454	0	0	0.360136	0.360137	0.360136	0	0	0
NM_001035302	3.29798	3.29795	3.29795	1.96144	1.96144	1.96148	2.99021	2.99022	1.82558	1.82557	9.46054	9.46054	4.21927	4.21944	11.0135	11.0133	11.0135	2.61301	2.61301	2.61301
NM_001035303	5.99789	5.99792	5.99793	7.98403	7.98404	7.98433	10.6976	10.6976	23.171	23.1708	63.4636	63.4636	17.6425	17.6431	73.2077	73.2073	73.2077	14.8835	14.8835	14.8835
NM_001035304	20.928	20.9278	20.9278	107.255	107.255	107.253	12.6255	12.6255	11.7461	11.746	19.7301	19.7301	15.8107	15.8103	9.33949	9.33959	9.33949	19.1242	19.1242	19.1242
NM_001035305	4.81703	4.81707	4.81708	10.7025	10.7026	10.703	3.10105	3.10105	9.44906	9.44905	21.4536	21.4536	13.407	13.4078	30.1548	30.1541	30.1548	6.05121	6.05121	6.05121
NM_001035306	25.7464	25.7465	25.7465	19.7996	19.7997	19.7998	11.1201	11.1201	15.0904	15.0904	99.8603	99.8603	21.4518	21.4527	95.9244	95.9241	95.9244	39.0338	39.0338	39.0338
NM_001035307	268.961	268.96	268.96	216.301	216.304	216.295	222.137	222.136	138.857	138.857	115.515	115.515	184.274	184.274	189.867	189.869	189.867	310.617	310.617	310.617
NM_001035308	11.7581	11.7579	11.7579	4.33866	4.33867	4.33853	8.38208	8.38204	6.11292	6.1129	5.40388	5.40388	6.97966	6.97951	8.91664	8.9167	8.91664	5.08726	5.08726	5.08726
NM_001035309	0.223474	0.223472	0.223472	0	0	0	0	0	0	0	0.414619	0.414619	0	0	0	0	0	0	0	0
NM_001035310	38.4789	38.4798	38.4798	127.95	127.95	127.954	45.1913	45.191	128.255	128.254	108.314	108.314	117.992	117.995	174.722	174.722	174.722	95.6649	95.6649	95.6649
NM_001035311	0	0	0	0	0	0	0	0	0	0	0	0	0	0	0	0	0	0	0	0
NM_001035312	52.6273	52.6278	52.6279	77.1302	77.1447	77.1338	24.3167	24.1567	78.1677	78.1734	224.939	224.964	83.5132	83.5373	202.473	202.441	202.38	127.977	127.977	127.977
NM_001035313	44.4466	44.4465	44.4464	0.223687	0.223687	0.22368	33.5009	33.5012	0	0	47.505	47.505	0.337467	0.337452	36.2675	36.2677	36.2675	5.5452	5.5452	5.5452
NM_001035314	18.2355	18.2361	18.2361	24.1051	24.1051	24.1061	14.7593	14.7594	28.2532	28.2532	66.9831	66.9831	44.0025	44.0034	55.8863	55.8858	55.8863	50.6504	50.6504	50.6504
NM_001035315	2.62443	2.62443	2.62443	18.389	18.389	18.3899	3.75294	3.75294	22.5395	22.5393	27.3917	27.3917	26.9574	26.9587	9.59386	9.59387	9.59386	17.0978	17.0978	17.0978
NM_001035316	537.481	537.443	537.361	253.958	253.866	253.855	677.949	678.11	190.65	190.705	292.585	292.501	237.423	237.47	270.253	270.286	270.49	423.349	423.271	423.298
NM_001035317	328.631	328.631	328.631	365.476	365.477	365.467	225.091	225.091	240.668	240.668	206.825	206.825	214.323	214.318	122.11	122.109	122.11	254.183	254.183	254.183
NM_001035318	29.7201	29.7197	29.7197	60.3131	60.313	60.311	23.0128	23.0129	25.3506	25.3506	13.9459	13.9459	43.4898	43.4884	14.0996	14.0997	14.0996	44.9087	44.9087	44.9087
NM_001035320	96.863	96.8616	96.8616	37.0397	37.0395	37.0384	88.5806	88.5806	42.4857	42.486	32.0407	32.0407	64.7504	64.7489	44.0442	44.0445	44.0442	58.3832	58.3832	58.3832
NM_001035322	0	0	0	0	0	0	0.211314	0.211314	0	0	0.371101	0.371101	0.14902	0.149017	0.559664	0.559655	0.559664	0	0	0
NM_001035323	25.9474	25.9475	25.9475	110.121	110.123	110.115	62.4716	62.4709	102.143	102.144	28.188	28.188	132.374	132.37	58.775	58.7752	58.775	84.3726	84.3726	84.3726
NM_001035324	46.8663	46.8672	46.8672	49.3066	49.307	49.3089	43.4935	43.4929	58.3382	58.3384	134.763	134.763	60.0947	60.0956	172.57	172.568	172.57	53.0487	53.0487	53.0487
NM_001035325	63.0451	63.0455	63.0456	58.039	58.0388	58.0408	63.4756	63.4755	13.2621	13.2622	258.567	258.567	6.59826	6.59847	176.968	176.968	176.968	50.8576	50.8576	50.8576
NM_001035326	189.326	189.324	189.324	1459.66	1459.73	1459.7	217.414	217.414	1246.48	1246.45	80.3083	80.3139	952.773	952.765	93.2709	93.2708	93.2709	989.136	989.144	989.164
NM_001035327	0	0	0	0.0786627	0.0786624	0.0786675	0	0	0.23764	0.237639	0.0749322	0.0749322	0.104731	0.104736	0	0	0	0.319519	0.319519	0.319519
NM_001035328	14.7369	14.7368	14.7368	16.2832	16.2832	16.2819	17.7865	17.7865	13.2532	13.2533	7.2901	7.2901	15.7298	15.7289	9.19951	9.19944	9.19951	17.3259	17.3259	17.3259
NM_001035329	3.58912	3.5891	3.58911	3.32692	3.32691	3.32708	1.18831	1.18831	2.31252	2.3125	8.05091	8.05091	4.36684	4.36695	6.70822	6.70817	6.70822	2.16332	2.16332	2.16332
NM_001035330	7.7177	7.71762	7.71762	0	0	0	2.71745	2.71743	0	0	2.64653	2.64653	0	0	0.841936	0.841937	0.841936	0.717226	0.717226	0.717226
NM_001035331	19.116	19.1162	19.1162	15.3763	15.3762	15.3762	18.8433	18.8434	18.3061	18.3062	29.2121	29.2121	14.6843	14.6846	35.7433	35.7433	35.7433	17.1741	17.1741	17.1741
NM_001035332	18.6579	18.6579	18.6579	9.88354	9.88361	9.88365	27.6945	27.6945	9.43861	9.43865	16.5974	16.5974	11.8359	11.8362	25.2086	25.2085	25.2086	10.7806	10.7806	10.7806
NM_001035333	1.1724	1.1724	1.17241	3.71672	3.71671	3.71692	1.60778	1.60777	6.92255	6.92255	4.93548	4.93548	6.47994	6.48027	13.6749	13.6746	13.6749	2.52112	2.52112	2.52112
NM_001035334	42.948	43.0658	43.0342	40.7896	40.9613	40.926	23.5949	23.4997	82.5289	82.4895	125.036	125.27	76.6684	76.7903	69.4059	69.2801	69.0914	71.0532	71.1017	71.1424
NM_001035335	108.115	108.115	108.115	28.142	28.1418	28.1411	78.9301	78.9298	33.0917	33.0917	64.5547	64.5547	64.4681	64.467	69.2329	69.2328	69.2329	78.1124	78.1124	78.1124
NM_001035336	0.226685	0.226686	0.226686	1.9274	1.9274	1.92745	0	0	11.7157	11.7156	1.31894	1.31894	3.13792	3.13802	1.85209	1.85207	1.85209	2.18122	2.18122	2.18122
NM_001035337	7.76822	7.76816	7.76817	31.618	31.6181	31.6191	6.77565	6.77567	29.9036	29.9036	34.3309	34.3309	23.8978	23.8988	19.9915	19.9916	19.9915	7.24615	7.24615	7.24615
NM_001035338	317.89	317.89	317.89	245.099	245.101	245.099	328.328	328.328	201.669	201.672	283.985	283.985	260.296	260.3	417.992	417.998	417.992	350.279	350.279	350.279
NM_001035339	0	0	0	0	0	0	0	0	0	0	0	0	0	0	0	0	0	0	0	0
NM_001035340	51.0972	51.0971	51.0971	10.7501	10.7501	10.7494	55.8606	55.8605	14.5965	14.5967	39.7169	39.7169	16.1786	16.1781	30.0474	30.0472	30.0474	27.1942	27.1942	27.1942
NM_001035341	29.7393	29.7394	29.7394	4.15278	4.15281	4.15259	25.2552	25.2552	6.40441	6.40445	18.1768	18.1768	9.86702	9.86678	19.5891	19.589	19.5891	5.81646	5.81646	5.81646
NM_001035342	87.9786	87.9768	87.9767	61.3554	61.3552	61.3549	68.7106	68.7105	50.707	50.7068	62.7578	62.7578	60.8883	60.8878	56.9857	56.9861	56.9857	82.6893	82.6893	82.6893
NM_001035342	92.686	92.6866	92.6866	78.7845	78.7847	78.7864	65.5753	65.5752	56.1034	56.1034	53.9242	53.9242	68.8244	68.8255	70.2457	70.2459	70.2457	87.2392	87.2392	87.2392
NM_001035343	21.5095	21.5091	21.5091	17.5255	17.5255	17.5245	30.0326	30.0326	8.42436	8.42438	7.68572	7.68572	11.5814	11.581	12.6721	12.6721	12.6721	23.7245	23.7245	23.7245
NM_001035345	0.180366	0.180369	0.180369	0	0	0	0	0	0	0	0	0	0	0	0	0	0	0	0	0
NM_001035346	27.232	27.2321	27.2321	15.4809	15.4809	15.4807	22.553	22.5531	12.8755	12.8755	27.5826	27.5826	19.9125	19.9125	8.7987	8.79872	8.7987	15.2122	15.2122	15.2122
NM_001035347	455.364	455.364	455.364	38.4407	38.4407	38.4372	600.014	600.017	107.188	107.189	519.371	519.371	138.933	138.927	307.252	307.253	307.252	161.205	161.205	161.205
NM_001035348	8.53455	8.53459	8.5346	6.6568	6.65677	6.65719	3.17259	3.1726	5.03238	5.03235	19.752	19.752	5.47955	5.47977	13.1088	13.1085	13.1088	2.86085	2.86085	2.86085
NM_001035349	10.8918	10.8919	10.8919	102.295	102.295	102.289	11.0209	11.021	69.6905	69.6908	5.43773	5.43773	91.6286	91.6225	7.3212	7.32124	7.3212	36.7917	36.7917	36.7917
NM_001035350	1.35374	1.35374	1.35374	0.552723	0.552723	0.552691	0.505767	0.505769	0.299445	0.299449	0	0	2.05818	2.05809	1.83342	1.83343	1.83342	1.19824	1.19824	1.19824
NM_001035351	239.071	239.074	239.073	36.7244	36.7244	36.7236	379.775	379.772	48.9222	48.9223	556.005	556.005	22.1027	22.1027	247.761	247.758	247.761	53.5068	53.5068	53.5068
NM_001035352	19.4812	19.4813	19.4813	5.68712	5.68709	5.6872	19.9266	19.9265	5.44103	5.44103	23.6699	23.6699	7.66883	7.66882	18.5915	18.5913	18.5915	9.10406	9.10406	9.10406
NM_001035353	0	0	0	0	0	0	0.135194	0.135194	0	0	0.345931	0.345931	0	0	0.152597	0.152596	0.152597	0	0	0
NM_001035354	2.60221	2.6022	2.6022	1.48796	1.48796	1.48791	1.95532	1.95531	0.997666	0.997669	5.11965	5.11965	2.18855	2.18851	4.19319	4.19321	4.19319	0.498252	0.498252	0.498252
NM_001035355	6.97784	6.97775	6.97776	16.7784	16.7784	16.7783	6.10553	6.10554	14.2319	14.2318	16.6513	16.6513	14.9392	14.9394	16.4585	16.4584	16.4585	13.6425	13.6425	13.6425
NM_001035356	4.27931	4.27937	4.27937	23.709	23.7088	23.71	3.10795	3.10795	41.2083	41.2082	64.2831	64.2831	39.6147	39.6152	23.5728	23.5727	23.5728	11.569	11.569	11.569
NM_001035357	0.624156	0.624162	0.624162	0	0	0	0	0	0	0	0	0	0	0	0	0	0	0	0	0
NM_001035358	30.7736	30.7738	30.7738	145.959	145.959	145.96	15.6858	15.6859	139.862	139.862	19.4159	19.4159	106.802	106.801	8.98238	8.98234	8.98238	54.4532	54.4532	54.4532
NM_001035359	54.3486	54.3488	54.3488	3.77494	3.77496	3.77477	24.629	24.6291	4.91992	4.91993	27.3246	27.3246	4.89529	4.89524	24.8631	24.8631	24.8631	6.9258	6.9258	6.9258
NM_001035359	14.1915	13.9848	14.2116	0	0	0	11.0128	11.299	2.83712	2.58067	27.2215	26.9942	0	0	186.292	186.657	187.24	3.65732	3.57686	3.60244
NM_001035360	0	0	0	0	0	0	0	0	0	0	0	0	0	0	0	0	0	0	0	0
NM_001035361	10.7568	10.7569	10.7569	35.2133	35.2132	35.2127	16.6842	16.6841	81.9344	81.9344	99.9193	99.9193	70.2257	70.2266	40.5393	40.5391	40.5393	23.2958	23.2958	23.2958
NM_001035362	22.5877	22.5876	22.5876	25.1834	25.1834	25.1838	22.3556	22.3556	29.7423	29.7424	140.817	140.817	18.1806	18.1811	49.6676	49.6674	49.6676	9.93912	9.93912	9.93912
NM_001035363	28.1311	28.1314	28.1314	27.445	27.4449	27.4445	36.8491	36.8491	42.1652	42.1652	23.6384	23.6384	42.1948	42.1935	10.1893	10.1891	10.1893	18.9576	18.9576	18.9576
NM_001035364	0	0	0	0	0	0	0	0	0	0	0	0	0	0	0	0	0	0	0	0
NM_001035365	24.653	24.6524	24.6524	12.4877	12.4877	12.4872	44.683	44.6831	19.1432	19.1431	32.2947	32.2947	19.9657	19.9647	28.8329	28.8328	28.8329	24.3872	24.3872	24.3872
NM_001035366	88.6867	88.6861	88.6862	81.9944	81.9943	81.9948	91.0304	91.0299	91.6792	91.6791	268.569	268.569	81.3818	81.3829	139.264	139.263	139.264	74.1906	74.1906	74.1906
NM_001035366	84.4443	84.4437	84.4437	92.8783	92.8782	92.8805	88.2873	88.2875	92.3542	92.3542	245.951	245.951	96.8849	96.8869	172.581	172.581	172.581	77.7519	77.7519	77.7519
NM_001035366	116.696	116.699	116.699	76.431	76.4303	76.4331	101.877	101.877	142.009	142.01	233.277	233.277	98.2445	98.2455	130.346	130.345	130.346	86.2996	86.2996	86.2996
NM_001035367	0	0	0	1.56987	1.56986	1.5699	0	0	1.98336	1.98336	0	0	2.26904	2.26909	0	0	0	4.98279	4.98279	4.98279
NM_001035368	14.6681	14.6681	14.6681	10.7872	10.7872	10.7872	10.3215	10.3215	11.871	11.871	8.77582	8.77582	13.0213	13.0214	16.5496	16.5496	16.5496	10.4462	10.4462	10.4462
NM_001035370	8.14828	8.14822	8.14821	3.09213	3.09214	3.09192	6.47417	6.47413	1.69697	1.69697	2.4862	2.4862	3.18006	3.17992	3.97089	3.97093	3.97089	4.01596	4.01596	4.01596
NM_001035372	0	0	0	0	0	0	0	0	0	0	0	0	0	0	0	0	0	0	0	0
NM_001035373	1.46719	1.4672	1.4672	0	0	0	0.184585	0.184583	0	0	0	0	0	0	0	0	0	0	0	0
NM_001035374	0	0	0	0	0	0	0.0973776	0.0973778	0	0	0	0	0	0	0.0762707	0.0762695	0.0762707	0	0	0
NM_001035375	225.01	225.01	225.01	184.259	184.26	184.256	182.319	182.319	135.752	135.752	91.9425	91.9425	146.137	146.134	99.2724	99.2734	99.2724	188.567	188.567	188.567
NM_001035376	0.233738	0.233737	0.233737	0	0	0	0	0	0	0	0.185088	0.185088	0	0	0.128569	0.128566	0.128569	0	0	0
NM_001035377	3.42821	3.42825	3.42825	4.29121	4.2912	4.2914	1.02002	1.02002	10.2253	10.2253	4.44784	4.44784	13.6378	13.6384	5.64111	5.64102	5.64111	2.61521	2.61521	2.61521
NM_001035378	0	0	0	0.165218	0.165218	0.165212	0	0	0	0	0	0	0	0	0	0	0	0	0	0
NM_001035379	0.181808	0.181806	0.181806	15.0628	15.0627	15.0619	0	0	8.68834	8.68835	0	0	9.03706	9.03654	0.163599	0.163601	0.163599	15.6226	15.6226	15.6226
NM_001035380	0	0	0	0	0	0	0	0	0	0	0	0	0	0	0	0	0	0	0	0
NM_001035381	153.118	153.114	153.115	236.649	236.649	236.639	168.04	168.04	192.473	192.473	87.244	87.244	205.233	205.227	130.194	130.195	130.194	208.81	208.81	208.81
NM_001035382	0	0	0	0	0	0	0	0	0.152899	0.1529	0	0	0.422662	0.422659	0	0	0	0.51624	0.51624	0.51624
NM_001035383	3.5596	3.55963	3.55963	40.7498	40.7499	40.7483	4.01136	4.01136	25.6285	25.6285	20.3807	20.3807	37.1196	37.1191	5.72701	5.72706	5.72701	15.5878	15.5878	15.5878
NM_001035384	2.09597	2.09599	2.09599	3.24683	3.24681	3.24696	1.19296	1.19296	1.85886	1.85886	5.11379	5.11379	0.852404	0.852436	4.01021	4.01013	4.01021	1.11463	1.11463	1.11463
NM_001035385	0	0	0	0	0	0	0	0	0	0	0	0	0	0	0	0	0	0	0	0
NM_001035386	89.748	89.7478	89.7479	119.678	119.677	119.681	43.6393	43.6394	58.4127	58.4126	20.834	20.834	71.8718	71.872	73.2741	73.2738	73.2741	87.6994	87.6994	87.6994
NM_001035387	0.606537	0.606541	0.60654	0.48445	0.484448	0.484429	1.21898	1.21898	2.25597	2.25598	2.37836	2.37836	1.67679	1.67674	2.03255	2.03256	2.03255	0.7144	0.7144	0.7144
NM_001035388	25.7794	25.7789	25.7789	93.7334	93.7331	93.7278	37.1667	37.1663	60.0173	60.0174	15.7801	15.7801	69.3534	69.3519	13.6262	13.6263	13.6262	100.369	100.369	100.369
NM_001035389	55.3628	56.1652	44.6128	34.5351	34.4466	34.3936	25.2596	25.7033	22.6386	22.2965	11.6192	11.8268	22.8762	22.853	16.2313	16.3048	16.1298	20.0932	19.5493	20.158
NM_001035390	61.8507	61.8508	61.8508	305.475	305.474	305.46	85.0699	85.0708	179.935	179.935	72.666	72.666	221.693	221.682	78.5021	78.5019	78.5021	153.918	153.918	153.918
NM_001035391	152.399	152.4	152.4	73.541	73.5414	73.5361	158.103	158.103	53.894	53.8943	88.6859	88.6859	69.1522	69.1502	82.9728	82.9727	82.9728	68.5579	68.5579	68.5579
NM_001035392	7.67324	7.67333	7.67333	32.7741	32.7743	32.7739	8.95684	8.95687	43.4838	43.484	79.514	79.514	36.8915	36.8928	31.7138	31.7135	31.7138	7.48338	7.48338	7.48338
NM_001035393	222.481	222.482	222.482	44.7131	44.7131	44.7134	112.427	112.427	163.408	163.408	200.989	200.989	142.551	142.553	251.035	251.031	251.035	128.32	128.32	128.32
NM_001035394	208.074	208.073	208.073	134.519	134.519	134.517	254.766	254.766	149.838	149.838	205.934	205.934	179.643	179.641	210.66	210.656	210.66	118.486	118.486	118.486
NM_001035395	0	0	0	0	0	0	0	0	0	0	0	0	0	0	0	0	0	0	0	0
NM_001035396	18.595	18.5952	18.5951	9.97334	9.97338	9.97288	10.8141	10.814	14.3024	14.3026	12.0677	12.0677	23.8917	23.8913	10.3415	10.3417	10.3415	14.5051	14.5051	14.5051
NM_001035397	8.56611	8.56606	8.56606	20.4618	20.4619	20.4622	13.1462	13.1462	26.2242	26.2241	29.6753	29.6753	21.6221	21.623	40.3774	40.3779	40.3774	12.1609	12.1609	12.1609
NM_001035398	9.95983	9.96	9.96	28.0595	28.0595	28.0602	6.71741	6.71743	32.2695	32.2693	25.7081	25.7081	44.5139	44.5162	31.446	31.4456	31.446	27.1487	27.1487	27.1487
NM_001035398	10.0199	10.0199	10.0199	25.8876	25.8876	25.8882	7.52265	7.52265	35.4255	35.4255	26.4016	26.4016	41.0827	41.0842	28.9784	28.978	28.9784	29.8114	29.8114	29.8114
NM_001035399	14.0296	14.0297	14.0297	16.7172	16.7172	16.7171	10.4944	10.4944	11.4024	11.4024	7.64335	7.64335	20.2264	20.2262	19.1736	19.1736	19.1736	30.5068	30.5068	30.5068
NM_001035400	0	0	0	8.07922	8.07917	8.0794	0.148106	0.148106	13.5529	13.5528	0.828084	0.828084	9.33899	9.33919	0.883265	0.883257	0.883265	7.52514	7.52514	7.52514
NM_001035401	30.8358	30.8358	30.8358	6.06836	6.0684	6.0681	30.5423	30.5421	5.59528	5.59531	14.867	14.867	7.14197	7.14186	13.9282	13.9283	13.9282	10.7228	10.7228	10.7228
NM_001035402	31.0326	31.0325	31.0326	5.19619	5.1962	5.19617	27.6333	27.6334	2.20757	2.20756	17.5814	17.5814	7.62577	7.62571	14.7321	14.732	14.7321	12.0582	12.0582	12.0582
NM_001035403	0.775489	0.775482	0.775483	16.2749	16.2749	16.2753	1.00472	1.00472	10.9794	10.9793	2.48561	2.48561	15.7071	15.7075	1.73899	1.73897	1.73899	6.37702	6.37702	6.37702
NM_001035404	0	0	0	110.517	110.517	110.52	0.267601	0.2676	242.175	242.177	0.330511	0.330511	211.728	211.742	0.24891	0.248908	0.24891	122.75	122.75	122.75
NM_001035405	9.35735	9.35743	9.35743	10.0336	10.0336	10.0336	6.03695	6.03687	9.53297	9.5331	19.1312	19.1312	11.1955	11.1958	11.3563	11.356	11.3563	4.99997	4.99997	4.99997
NM_001035406	70.7478	70.7485	70.7486	76.9483	76.9483	76.9494	35.0117	35.0118	42.0087	42.0085	42.4216	42.4216	66.0081	66.0082	50.1568	50.1566	50.1568	96.5923	96.5923	96.5923
NM_001035407,NM_001166367	2.9992	2.98547	2.98119	7.22858	7.2601	7.19806	1.92096	1.93027	5.10468	5.11128	2.8784	2.86534	5.783	5.76539	2.91909	2.91008	2.93613	6.76919	6.69552	6.72835
NM_001035408	49.6246	49.6249	49.6249	50.6057	50.6058	50.604	45.9969	45.9971	38.3474	38.3476	23.9129	23.9129	42.5585	42.5578	16.4926	16.4927	16.4926	55.7322	55.7322	55.7322
NM_001035409	85.4794	85.4795	85.4795	25.1885	25.1885	25.188	161.811	161.812	17.487	17.4871	111.494	111.494	18.8827	18.8822	65.3987	65.3984	65.3987	23.1353	23.1353	23.1353
NM_001035410	0	0	0	0	0	0	0	0	0	0	0	0	0.33283	0.332828	0.655176	0.655179	0.655176	0.217491	0.217491	0.217491
NM_001035411	37.4769	37.4769	37.4769	14.8176	14.8176	14.817	45.7375	45.7373	10.9025	10.9026	20.6502	20.6502	11.6546	11.6542	23.3255	23.3258	23.3255	27.0598	27.0598	27.0598
NM_001035412	18.3925	18.4001	18.3705	15.7074	15.7115	15.6899	22.8318	22.7964	23.9112	23.9399	64.7889	64.9463	21.6708	21.6799	47.8831	47.7841	47.84	17.2902	17.2961	17.2952
NM_001035413	74.0872	74.0863	74.0862	32.6068	32.6071	32.6058	87.4248	87.4247	30.6038	30.6039	53.3809	53.3809	31.1785	31.1781	59.0841	59.0841	59.0841	24.6106	24.6106	24.6106
NM_001035414	23.7283	23.7283	23.7283	47.4716	47.4716	47.4734	14.1179	14.118	69.8628	69.8629	47.3348	47.3348	88.3474	88.3522	50.1083	50.1079	50.1083	48.3261	48.3261	48.3261
NM_001035415	1.23673	1.23673	1.23673	20.4469	20.4468	20.448	1.31387	1.31387	17.1298	17.1298	8.46526	8.46526	25.9111	25.9118	5.29129	5.29123	5.29129	29.4812	29.4812	29.4812
NM_001035416	0	0	0	0	0	0	0	0	0	0	0	0	0	0	0	0	0	0	0	0
NM_001035417	103.409	103.388	103.62	107.606	107.606	107.401	172.052	172.067	61.7492	62.4422	95.0255	95.3854	68.8126	68.7401	181.057	181.143	181.106	90.6509	90.7948	90.9952
NM_001035418	0	0	0	0	0	0	0	0	0	0	0	0	0	0	0	0	0	0.91811	0.91811	0.91811
NM_001035418	0	0	0	0	0	0	0.176859	0.176857	0	0	0.180722	0.180722	0.482844	0.482856	0.464846	0.464847	0.464846	0.325082	0.325082	0.325082
NM_001035419	8.73032	8.73029	8.7303	38.2304	38.2304	38.2317	6.24872	6.24868	40.1329	40.133	16.3886	16.3886	35.6531	35.6547	13.2972	13.2972	13.2972	31.4202	31.4202	31.4202
NM_001035420	728.489	728.491	728.491	68.2105	68.2107	68.2104	681.98	681.976	58.1386	58.1387	595.73	595.73	40.1655	40.1653	372.888	372.894	372.888	203.52	203.52	203.52
NM_001035421	25.1221	25.1219	25.1219	4.74576	4.74576	4.74565	42.5421	42.5421	5.42554	5.42552	45.3818	45.3818	8.26274	8.26246	9.84078	9.84067	9.84078	6.44788	6.44788	6.44788
NM_001035422	0.343517	0.343511	0.343511	0.271434	0.271435	0.271422	1.03888	1.03889	0.584869	0.584876	1.661	1.661	0	0	0.550223	0.550221	0.550223	0.24046	0.24046	0.24046
NM_001035423	21.7936	21.7932	21.7932	4.85115	4.85114	4.85087	27.1897	27.1898	16.4765	16.4766	76.0478	76.0478	16.155	16.1549	33.121	33.1212	33.121	14.8141	14.8141	14.8141
NM_001035424	1.52906	1.52908	1.52909	4.53258	4.53256	4.53285	1.15015	1.15016	7.20356	7.20354	13.5641	13.5641	5.37433	5.37457	7.38841	7.38822	7.38841	1.67247	1.67247	1.67247
NM_001035425	0	0	0	1.61941	1.61941	1.61941	0	0	0.848592	0.848595	0	0	0.695567	0.695567	0.0759824	0.0759823	0.0759824	0.300057	0.300057	0.300057
NM_001035426	189.658	189.657	189.657	112.496	112.496	112.493	197.705	197.707	112.476	112.476	81.0238	81.0238	147.739	147.74	91.7486	91.7501	91.7486	203.856	203.856	203.856
NM_001035427	4.98586	4.98589	4.98589	55.1035	55.1033	55.1061	1.99255	1.99255	64.3493	64.3489	15.749	15.749	65.8556	65.8581	10.0264	10.0262	10.0264	21.8224	21.8224	21.8224
NM_001035428	5.41374	5.4138	5.4138	16.1136	16.1135	16.1141	5.99974	5.99975	36.1849	36.185	55.2213	55.2213	56.4808	56.4825	65.0307	65.0304	65.0307	15.8537	15.8537	15.8537
NM_001035429	30.9597	30.9596	30.9595	60.0133	60.0136	60.0097	24.9409	24.9404	45.593	45.5936	13.2951	13.2951	52.267	52.2663	18.6649	18.6649	18.6649	37.0033	37.0033	37.0033
NM_001035430	9.78352	9.7835	9.7835	28.5894	28.5893	28.589	10.3299	10.3299	17.6869	17.6869	10.3475	10.3475	22.7642	22.7644	18.2128	18.2128	18.2128	24.573	24.573	24.573
NM_001035431	13.8628	13.8628	13.8628	68.484	68.4842	68.4842	9.4766	9.47654	69.7592	69.7594	44.4077	44.4077	75.8787	75.8806	52.1944	52.1942	52.1944	50.9358	50.9358	50.9358
NM_001035432	5.15781	5.15789	5.15789	10.6843	10.6842	10.6844	3.14405	3.14405	9.44061	9.44064	11.8407	11.8407	5.90691	5.90691	5.97243	5.97235	5.97243	3.87069	3.87069	3.87069
NM_001035433	5.04133	5.0413	5.04129	12.494	12.4941	12.4939	5.2342	5.23415	7.96354	7.96352	15.1582	15.1582	7.77551	7.77545	22.3807	22.3807	22.3807	11.8263	11.8263	11.8263
NM_001035434	0	0	0	14.1893	14.1893	14.1898	0	0	9.93588	9.93592	0	0	38.4831	38.4859	0.0741678	0.074167	0.0741678	13.7042	13.7042	13.7042
NM_001035435	12.0241	12.0241	12.0241	29.471	29.471	29.4716	8.22001	8.22	30.4069	30.4068	22.6667	22.6667	40.2779	40.2787	40.711	40.711	40.711	26.6934	26.6934	26.6934
NM_001035436	81.3899	81.3887	81.3887	120.039	120.04	120.039	104.604	104.603	71.5522	71.5527	78.0891	78.0891	77.9272	77.9269	144.713	144.715	144.713	108.207	108.207	108.207
NM_001035437	103.494	103.492	103.493	84.4188	84.4188	84.4222	64.8612	64.8613	84.757	84.757	139.665	139.665	85.2599	85.2615	137.828	137.828	137.828	197.401	197.401	197.401
NM_001035438	11.8776	11.8779	11.8779	36.2011	36.2013	36.2021	10.596	10.5958	44.462	44.4619	45.2144	45.2144	46.6176	46.6181	56.5979	56.5984	56.5979	30.002	30.002	30.002
NM_001035439	0.089872	0.0898717	0.0898717	8.82295	8.8229	8.8232	0	0	4.22466	4.22467	0.0621373	0.0621373	5.50221	5.50237	0.182014	0.182015	0.182014	8.10812	8.10812	8.10812
NM_001035439	0.0899174	0.0899171	0.0899171	9.6979	9.69784	9.69817	0	0	4.61139	4.6114	0.0621687	0.0621687	5.16632	5.16647	0.273115	0.273116	0.273115	9.56605	9.56605	9.56605
NM_001035440	6.54366	6.54362	6.54362	38.3688	38.3687	38.3708	6.38883	6.38886	34.229	34.229	27.2309	27.2309	40.4921	40.4945	22.2834	22.2833	22.2834	28.5556	28.5556	28.5556
NM_001035441	20.538	20.5383	20.5383	24.5559	24.556	24.5572	24.1323	24.1322	51.5001	51.5002	168.013	168.013	54.4524	54.4548	274.41	274.408	274.41	52.4823	52.4823	52.4823
NM_001035442	0.437544	0.437555	0.437555	3.12908	3.12907	3.12923	0.452978	0.452979	11.5882	11.5881	2.53145	2.53145	16.9479	16.949	2.67651	2.6765	2.67651	17.6174	17.6174	17.6174
NM_001035443	13.8407	13.8409	13.841	16.9249	16.9247	16.925	9.55433	9.5544	21.0502	21.0503	32.1312	32.1312	14.6214	14.6216	44.5135	44.513	44.5135	50.0996	50.0996	50.0996
NM_001035444	55.0518	54.9795	54.9186	3.34946	3.31611	3.32461	37.7447	37.8165	6.64488	6.64902	14.8679	14.7947	6.45402	6.424	31.3285	31.3799	31.4738	10.592	10.5716	10.5523
NM_001035445	95.4079	95.4087	95.4087	24.3239	24.3239	24.3243	49.3479	49.3478	23.204	23.2039	240.695	240.695	37.3508	37.3513	142.575	142.575	142.575	52.452	52.452	52.452
NM_001035446	19.1381	19.1378	19.1378	3.98088	3.98092	3.98065	8.36914	8.36916	1.80729	1.80729	9.02563	9.02563	3.48658	3.48642	4.65307	4.65314	4.65307	2.27787	2.27787	2.27787
NM_001035448	17.0479	17.048	17.048	47.1898	47.1901	47.1912	12.5597	12.5597	49.1833	49.1831	35.9712	35.9712	50.4641	50.4656	62.7737	62.7729	62.7737	35.7145	35.7145	35.7145
NM_001035449	13.3008	15.4126	12.1495	1.33611	0.965069	0.78033	48.4694	48.8389	2.13744	2.16034	1.88782	1.91285	3.00746	2.17289	97.6071	96.9118	96.7197	22.2453	22.2394	22.2799
NM_001035450	14.5474	14.5473	14.5473	3.48968	3.48966	3.48968	13.3576	13.3575	7.55906	7.55905	7.39977	7.39977	6.65559	6.65547	12.8455	12.8456	12.8455	13.6068	13.6068	13.6068
NM_001035451	42.8012	42.8008	42.8008	22.0938	22.0939	22.0929	89.4973	89.4972	36.1108	36.111	67.5148	67.5148	34.6224	34.6211	59.7062	59.7069	59.7062	36.9434	36.9434	36.9434
NM_001035452	3.83999	3.83992	3.83992	1.33287	1.33288	1.33289	16.8179	16.8179	7.06172	7.06174	18.8678	18.8678	9.10279	9.10328	33.1371	33.1365	33.1371	15.7418	15.7418	15.7418
NM_001035453	5.90081	5.90086	5.90086	11.9254	11.9254	11.9256	4.31388	4.31386	12.0743	12.0744	10.1151	10.1151	24.3058	24.3065	16.468	16.4678	16.468	15.0582	15.0582	15.0582
NM_001035454	14.897	14.8974	14.8974	13.3839	13.384	13.3842	6.90598	6.90597	15.0566	15.0566	26.8992	26.8992	21.3596	21.361	42.2151	42.2151	42.2151	24.9243	24.9243	24.9243
NM_001035455	553.361	553.361	553.36	0.197531	0.19753	0.19753	411.348	411.348	0	0	167.873	167.873	0.282959	0.282951	283.01	283.011	283.01	54.7929	54.7929	54.7929
NM_001035456	179.539	179.54	179.539	152.151	152.151	152.152	249.31	249.31	150.304	150.306	196.994	196.994	208.502	208.505	223.806	223.804	223.806	319.439	319.439	319.439
NM_001035457	0	0	0	0.0760815	0.0760812	0.0760834	0	0	0	0	0	0	0	0	0	0	0	0	0	0
NM_001035458	15.8872	15.8868	15.8868	44.4817	44.4816	44.4839	9.61245	9.61241	31.7044	31.7042	41.2747	41.2747	34.1797	34.1812	72.6266	72.6263	72.6266	27.2698	27.2698	27.2698
NM_001035459	233.949	233.946	233.946	38.1427	38.1431	38.1414	114.866	114.865	34.0846	34.0849	46.0353	46.0353	56.585	56.5828	110.686	110.687	110.686	102.712	102.712	102.712
NM_001035460	21.8056	21.8056	21.8056	40.6695	40.6698	40.6697	21.4109	21.4109	25.1886	25.1889	25.5977	25.5977	28.0646	28.0647	18.7596	18.7595	18.7596	18.5116	18.5116	18.5116
NM_001035461	8.14554	8.14561	8.14561	9.79541	9.79543	9.79571	6.1731	6.1731	13.11	13.1101	14.3907	14.3907	7.91179	7.91216	23.5828	23.5827	23.5828	26.1432	26.1432	26.1432
NM_001035462	1.6902	1.69021	1.69021	5.95543	5.95543	5.95582	1.65459	1.6546	11.6494	11.6494	32.2809	32.2809	7.71596	7.71641	3.89894	3.89885	3.89894	1.86067	1.86067	1.86067
NM_001035463	1.04825	1.04823	1.04823	0	0	0	0	0	0	0	3.1404	3.1404	0	0	0	0	0	0	0	0
NM_001035463	0.745687	0.745682	0.745683	0	0	0	0.142711	0.14271	0	0	4.50433	4.50433	0	0	0.123923	0.123922	0.123923	0.129164	0.129164	0.129164
NM_001035464	0	0	0	0	0	0	0	0	0	0	0	0	0	0	0	0	0	0	0	0
NM_001035464	0	0	0	0	0	0	0	0	0	0	0	0	0	0	0	0	0	0	0	0
NM_001035465	5.25391	5.25389	5.25389	147.715	147.715	147.711	2.17608	2.17608	178.097	178.098	5.54861	5.54861	153.2	153.195	1.30116	1.30114	1.30116	25.1588	25.1588	25.1588
NM_001035466	252.925	253.001	252.512	112.828	112.691	112.925	157.329	157.178	40.8666	40.7848	75.8363	75.7671	74.9921	75.1769	100.977	100.653	100.746	110.843	110.878	111.09
NM_001035467	24.2534	24.2535	24.2535	54.3582	54.3586	54.3602	19.8302	19.8302	46.3708	46.3709	53.7511	53.7511	45.9043	45.9061	58.1605	58.1601	58.1605	55.0442	55.0442	55.0442
NM_001035468	74.3894	74.3886	74.3886	55.9582	55.9583	55.956	74.5565	74.5563	52.0791	52.0792	59.9317	59.9317	59.296	59.2953	118.059	118.06	118.059	50.8156	50.8156	50.8156
NM_001035469	20.2156	20.2154	20.2154	0	0	0	25.0155	25.0156	0	0	13.5884	13.5884	0	0	22.0983	22.0984	22.0983	4.78516	4.78516	4.78516
NM_001035470	0	0	0	0.215221	0.215222	0.215207	0	0	0	0	0.289873	0.289873	0.327111	0.32709	0	0	0	0	0	0
NM_001035471	14.2852	14.2853	14.2853	57.3139	57.3137	57.3155	18.5339	18.5339	30.7658	30.7658	43.2708	43.2708	39.0004	39.0018	38.0227	38.0222	38.0227	45.8447	45.8447	45.8447
NM_001035471	5.13914	5.13921	5.13921	24.0113	24.0113	24.0122	5.02506	5.02506	12.6767	12.6768	11.34	11.34	14.6516	14.652	14.9663	14.966	14.9663	17.0669	17.0669	17.0669
NM_001035472	8.92828	8.92826	8.92827	18.8504	18.8503	18.8516	3.89512	3.89517	23.5056	23.5055	36.4038	36.4038	22.4481	22.4494	29.0345	29.0343	29.0345	19.1628	19.1628	19.1628
NM_001035473	1.64419	1.6442	1.6442	5.32821	5.32821	5.32831	0.71079	0.710789	16.1965	16.1965	1.19154	1.19154	10.4718	10.4723	1.51204	1.51203	1.51204	7.07538	7.07538	7.07538
NM_001035474	14.9925	14.9925	14.9926	46.384	46.3838	46.3868	11.7395	11.7395	47.0265	47.0263	47.2441	47.2441	46.4905	46.4926	44.2267	44.2262	44.2267	19.2091	19.2091	19.2091
NM_001035475	39.3841	39.3839	39.3839	46.4125	46.4124	46.4133	27.1848	27.1847	46.8712	46.8714	53.1673	53.1673	65.5568	65.5586	78.0127	78.0129	78.0127	86.0904	86.0904	86.0904
NM_001035476	3.85449	3.85448	3.85449	20.4699	20.47	20.4707	3.09107	3.09107	31.7309	31.7308	38.2045	38.2045	30.5353	30.5371	41.9309	41.9309	41.9309	11.943	11.943	11.943
NM_001035477	0	0	0	1.13894	1.13894	1.13901	0.161235	0.161236	1.68371	1.68371	1.955	1.955	0.987451	0.987504	0.893915	0.8939	0.893915	0.61261	0.61261	0.61261
NM_001035478	27.9748	27.9752	27.9752	1.89878	1.89878	1.89879	3.93023	3.93023	2.83531	2.83531	5.55469	5.55469	0.767692	0.767692	6.70615	6.70606	6.70615	6.30253	6.30253	6.30253
NM_001035479	0.273993	0.273993	0.273993	0.561277	0.561272	0.561307	0.324831	0.324835	0	0	0.091834	0.091834	0.256637	0.256643	0.504002	0.504	0.504002	0.557037	0.557037	0.557037
NM_001035480	0.848971	0.848972	0.848973	0.411003	0.411002	0.411002	1.73839	1.73838	0	0	0.212136	0.212136	0.863996	0.86401	2.97525	2.97523	2.97525	2.16138	2.16138	2.16138
NM_001035481	61.5181	61.5177	61.5177	51.6798	51.6799	51.6788	80.8883	80.8884	69.5852	69.5854	93.3806	93.3806	53.0831	53.0835	75.8365	75.8355	75.8365	64.6135	64.6135	64.6135
NM_001035482	22.0619	22.0619	22.0619	15.1769	15.1768	15.1769	41.167	41.1673	25.9674	25.9674	71.056	71.056	21.1451	21.1449	30.4889	30.4887	30.4889	34.0823	34.0823	34.0823
NM_001035483	12.4802	12.4803	12.4803	20.5483	20.5482	20.5478	8.69278	8.69277	31.1015	31.1017	17.676	17.676	45.947	45.9463	10.3339	10.334	10.3339	25.4713	25.4713	25.4713
NM_001035484	14.7625	14.7625	14.7625	59.3535	59.3534	59.354	9.50601	9.50598	64.4096	64.4101	35.21	35.21	55.6795	55.6816	17.0722	17.0721	17.0722	74.1212	74.1212	74.1212
NM_001035485	17.1149	17.115	17.115	0	0	0	19.3723	19.3721	0.15102	0.151021	13.1056	13.1056	0.204075	0.20407	16.7864	16.7864	16.7864	1.9561	1.9561	1.9561
NM_001035486	138.71	138.705	138.705	254.453	254.453	254.45	135.115	135.116	76.0891	76.0897	59.3825	59.3825	101.039	101.037	61.3912	61.392	61.3912	157.199	157.199	157.199
NM_001035486	180.897	180.895	180.895	259.853	259.852	259.838	152.97	152.969	106.943	106.943	89.3542	89.3542	101.892	101.888	173.52	173.52	173.52	136.979	136.979	136.979
NM_001035487	74.6429	74.6428	74.6429	48.8682	48.8682	48.8687	70.1693	70.1693	80.7065	80.7071	79.8797	79.8797	81.4655	81.4672	94.7085	94.7077	94.7085	71.063	71.063	71.063
NM_001035487	47.8137	47.7481	47.7651	38.9341	38.8606	38.849	50.1993	50.2366	73.3777	73.3953	55.7134	55.6831	72.7702	72.7704	54.8169	54.8365	54.861	57.9192	57.8762	57.8695
NM_001035488	0	0	0	0	0	0	0	0	0	0	0	0	0	0	0	0	0	0	0	0
NM_001035489	95.7821	95.7805	95.7804	35.1359	35.1359	35.1334	55.0637	55.0638	26.5648	26.5649	29.5079	29.5079	30.9402	30.9394	43.2003	43.2002	43.2003	49.7949	49.7949	49.7949
NM_001035490	0.762249	0.762255	0.762256	0	0	0	11.1649	11.1649	0.54908	0.54908	82.7532	82.7532	0.248043	0.248052	18.5852	18.5853	18.5852	6.10107	6.10107	6.10107
NM_001035491	9.1568	9.15671	9.1567	8.44178	8.44178	8.44181	6.2287	6.22874	13.2241	13.2242	10.7493	10.7493	13.9212	13.9213	13.9876	13.9875	13.9876	19.4215	19.4215	19.4215
NM_001035492	35.7282	35.7289	35.7289	16.9149	16.915	16.9146	33.7482	33.7483	23.2161	23.2163	32.8515	32.8515	20.3679	20.3682	70.6424	70.6424	70.6424	43.0474	43.0474	43.0474
NM_001035493	3.0869	3.08689	3.08689	2.694	2.69401	2.69391	4.84633	4.84631	0.537179	0.53718	3.13676	3.13676	1.46256	1.46254	2.14566	2.14566	2.14566	1.5395	1.5395	1.5395
NM_001035494	13.0281	13.0282	13.0282	0.699297	0.6993	0.699271	6.49607	6.49602	0	0	9.51223	9.51223	0	0	7.87924	7.8793	7.87924	0	0	0
NM_001035494	22.726	22.7258	22.7258	0	0	0	12.4282	12.4282	0	0	6.5887	6.5887	0.62879	0.628771	9.39555	9.39554	9.39555	1.12921	1.12921	1.12921
NM_001035495	0	0	0	0	0	0	0	0	0	0	0	0	0	0	0	0	0	0	0	0
NM_001035497	60.0696	60.0696	60.0696	44.6134	44.6134	44.6147	48.9402	48.9404	39.8098	39.8097	62.8906	62.8906	44.0134	44.0131	90.2845	90.2841	90.2845	38.1697	38.1697	38.1697
NM_001035498	0	0	0	0	0	0	0	0	0	0	0	0	0	0	0	0	0	0	0	0
NM_001035499	123.201	123.202	123.202	71.5725	71.5721	71.5731	78.8623	78.8624	85.683	85.6832	119.505	119.505	107.839	107.838	82.6966	82.6959	82.6966	107.803	107.803	107.803
NM_001035500	197.681	197.679	197.679	73.0081	73.0084	73.0056	182.375	182.375	48.8228	48.8232	67.9568	67.9568	105.978	105.976	103.084	103.084	103.084	360.201	360.201	360.201
NM_001035501	0.317354	0.317353	0.317352	0	0	0	0.238367	0.238367	0.268216	0.268218	0	0	0	0	0.272511	0.272511	0.272511	0.225481	0.225481	0.225481
NM_001035502	0.620099	0.620099	0.620099	0.162462	0.162463	0.162456	1.07486	1.07485	0	0	1.88065	1.88065	0	0	1.72626	1.72626	1.72626	0.294402	0.294402	0.294402
NM_001035503	4800.2	4800.18	4800.17	704.84	704.842	704.807	3581.9	3581.89	491.215	491.219	2383.96	2383.96	833.829	833.819	2565.85	2565.87	2565.85	2627.88	2627.88	2627.88
NM_001035504	217.644	217.646	217.646	165.932	165.932	165.926	161.799	161.797	81.5862	81.5866	60.8692	60.8692	119.961	119.959	79.6214	79.6219	79.6214	190.21	190.21	190.21
NM_001037100	0	0	0	153.709	153.709	153.711	1.09619	1.09618	638.415	638.409	0.792605	0.792605	339.789	339.801	0.224357	0.224357	0.224357	138.456	138.456	138.456
NM_001037141,NM_001110194	0.527412	0.522003	0.522181	169.499	169.433	169.468	1.16577	1.17524	176.205	176.178	0.18282	0.18282	101.912	101.807	0.968495	0.977953	0.972128	129.406	129.37	129.365
NM_001037142	27.6509	27.6506	27.6506	9.90296	9.90302	9.90261	23.777	23.7767	3.19325	3.19325	19.774	19.774	5.14408	5.1439	40.5784	40.5788	40.5784	13.7736	13.7736	13.7736
NM_001037245	22.4568	22.4563	22.4563	1.86451	1.86453	1.86439	13.0567	13.0567	1.46347	1.4635	2.44916	2.44916	0.796797	0.796764	3.8621	3.86213	3.8621	1.3591	1.3591	1.3591
NM_001037319	23.6449	23.6448	23.6448	36.6011	36.601	36.6028	31.3336	31.3335	21.3711	21.3709	119.539	119.539	29.459	29.4602	110.68	110.678	110.68	40.8672	40.8672	40.8672
NM_001037320	5.69396	5.69393	5.69393	69.0505	69.0503	69.0493	4.51218	4.51219	26.8611	26.861	10.0333	10.0333	21.1943	21.1941	21.6703	21.6705	21.6703	26.0075	26.0075	26.0075
NM_001037443	29.9778	29.9772	29.9771	6.25575	6.25572	6.25591	15.1108	15.1106	4.15972	4.1597	23.5821	23.5821	7.75621	7.75627	21.0795	21.0796	21.0795	26.424	26.424	26.424
NM_001037444	92.8904	92.8905	92.8905	53.5283	53.5282	53.5281	76.4263	76.4262	52.8777	52.8779	134.904	134.904	68.2234	68.2259	154.58	154.58	154.58	130.376	130.376	130.376
NM_001037445	89.6688	89.6688	89.6687	17.1584	17.1586	17.1573	21.562	21.5619	2.00158	2.0016	6.42716	6.42716	5.59524	5.59512	5.29211	5.29212	5.29211	10.6517	10.6517	10.6517
NM_001037446	2.92322	2.92317	2.92317	55.4575	55.4573	55.458	1.72915	1.72916	35.4733	35.473	10.2516	10.2516	47.7616	47.7612	0.956712	0.956711	0.956712	39.7128	39.7128	39.7128
NM_001037447	7.99747	7.99739	7.99739	2.9203	2.92029	2.92027	10.7609	10.761	0.623696	0.623694	2.07625	2.07625	0.854571	0.854535	3.16295	3.16297	3.16295	3.38166	3.38166	3.38166
NM_001037448	3.42044	3.42041	3.42042	9.25663	9.25659	9.25711	0.530973	0.530971	25.4112	25.411	22.9927	22.9927	12.9358	12.9362	15.7904	15.7903	15.7904	5.1725	5.1725	5.1725
NM_001037449	21.1359	21.1357	21.1357	4.6002	4.60019	4.59996	113.897	113.897	3.79336	3.79339	10.3703	10.3703	6.1726	6.17249	226.79	226.79	226.79	44.6833	44.6833	44.6833
NM_001037450	54.4023	54.4029	54.4029	18.7129	18.7128	18.7119	62.2455	62.2457	12.7742	12.7743	40.5979	40.5979	13.7901	13.7898	81.0899	81.0898	81.0899	29.2275	29.2275	29.2275
NM_001037451	4.64732	4.64733	4.64733	6.32021	6.32021	6.31997	18.4516	18.4517	15.9166	15.9166	10.0541	10.0541	12.5089	12.5084	11.0364	11.0363	11.0364	8.05309	8.05309	8.05309
NM_001037452	2.64674	2.64678	2.64678	2.19711	2.1971	2.19716	1.3843	1.38431	5.53951	5.53948	9.88835	9.88835	3.54757	3.54764	5.78364	5.78355	5.78364	3.32608	3.32608	3.32608
NM_001037453	70.9759	70.9739	70.9739	125.55	125.551	125.546	95.8248	95.8248	121.893	121.892	82.3305	82.3305	138.427	138.423	99.5794	99.5805	99.5794	399.61	399.61	399.61
NM_001037454	6.3534	6.35343	6.35343	8.767	8.76698	8.76712	8.46632	8.46635	15.8049	15.8049	8.7153	8.7153	15.5188	15.519	3.61459	3.61452	3.61459	6.03449	6.03449	6.03449
NM_001037455	45.0006	45	44.9999	16.2597	16.2598	16.2584	36.639	36.6391	11.5133	11.5134	14.0735	14.0735	8.34475	8.34418	26.027	26.0268	26.027	16.5698	16.5698	16.5698
NM_001037456	39.6193	39.6187	39.6187	39.3948	39.3949	39.3921	25.0315	25.0315	21.9035	21.9037	21.053	21.053	32.8592	32.8576	19.8194	19.8194	19.8194	31.8381	31.8381	31.8381
NM_001037457	39.2069	39.2071	39.2071	21.8777	21.8777	21.8777	40.2503	40.2503	21.1194	21.1194	67.9698	67.9698	21.5281	21.5281	45.3721	45.3711	45.3721	17.6712	17.6712	17.6712
NM_001037458	0	0	0	0	0	0	0	0	0.137262	0.137262	0.157089	0.157089	0	0	0	0	0	0	0	0
NM_001037459	43.7043	43.7048	43.7048	69.0194	69.0201	69.0223	22.2065	22.2061	75.56	75.5599	62.992	62.992	75.517	75.5201	47.6626	47.662	47.6626	103.461	103.461	103.461
NM_001037460	2.96193	2.9817	3.00974	15.6836	15.7701	15.6701	6.22655	6.26009	10.2485	10.2754	5.05428	5.08069	9.82368	9.80343	6.64372	6.69752	6.67613	21.576	21.6255	21.5972
NM_001037461	1055.7	1055.65	1055.65	2398.99	2398.99	2399	1665.02	1665.03	2227.99	2227.97	574.685	574.685	2335.85	2335.84	628.482	628.487	628.482	2750.45	2750.45	2750.45
NM_001037462	31.1801	31.1798	31.1798	132.595	132.594	132.594	27.1466	27.1463	65.2551	65.2549	21.6681	21.6681	83.5449	83.5451	15.7527	15.7526	15.7527	119.46	119.46	119.46
NM_001037463	1.39035	1.39038	1.39038	17.9727	18.0516	18.0812	0.734001	0.734007	5.3065	5.25731	2.65202	2.65202	9.84268	9.77882	2.47689	2.47686	2.47689	6.59838	6.64166	6.65364
NM_001037463	2.03401	2.03404	2.03404	19.9653	19.9653	19.9658	0.883441	0.883443	6.43859	6.43857	4.54419	4.54419	10.695	10.6955	4.11334	4.11322	4.11334	4.09508	4.09508	4.09508
NM_001037464	1.21653	1.21653	1.21653	1.20112	1.20112	1.20107	1.44267	1.44267	5.3283	5.32834	0	0	3.61649	3.6164	0.234801	0.234801	0.234801	9.86328	9.86328	9.86328
NM_001037465	8.81599	8.81606	8.81607	58.5186	58.5186	58.5178	5.93435	5.93433	50.7309	50.7308	9.09659	9.09659	80.6329	80.6334	3.37079	3.37073	3.37079	67.8802	67.8802	67.8802
NM_001037466	2.99173	2.99182	2.99182	7.60777	7.60781	7.60803	3.84895	3.84894	10.5613	10.5614	12.9787	12.9787	14.5994	14.5999	17.7124	17.7124	17.7124	17.4726	17.4726	17.4726
NM_001037467	1253.64	1253.6	1253.6	327.351	327.354	327.34	649.071	649.069	231.632	231.632	1100.21	1100.21	449.556	449.544	940.633	940.637	940.633	1336.37	1336.37	1336.37
NM_001037468	2.16091	2.16093	2.16093	1.07048	1.07047	1.07053	1.27338	1.27338	2.75245	2.75245	5.69257	5.69257	2.85825	2.85841	9.73883	9.73865	9.73883	1.76921	1.76921	1.76921
NM_001037469	1.916	1.916	1.916	7.1876	7.18758	7.18765	18.2737	18.2738	11.6481	11.6481	11.3315	11.3315	6.76579	6.76569	27.8649	27.8651	27.8649	10.3708	10.3708	10.3708
NM_001037471	57.8984	57.8986	57.8987	51.9009	51.9011	51.9014	38.814	38.8137	27.633	27.633	39.1407	39.1407	43.0277	43.0277	44.3348	44.335	44.3348	140.694	140.694	140.694
NM_001037472	0.122115	0.122115	0.122115	0.0955572	0.0955571	0.095554	0.0925274	0.0925276	0.10465	0.10465	0.119274	0.119274	0.275845	0.275834	0	0	0	0.169329	0.169329	0.169329
NM_001037473	48.5009	48.501	48.501	23.2647	23.2649	23.2647	47.8195	47.8198	11.4513	11.4512	58.8483	58.8483	19.8484	19.8483	57.584	57.5844	57.584	61.0377	61.0377	61.0377
NM_001037474	78.5337	78.5342	78.5341	15.3339	15.334	15.3331	70.0419	70.0419	10.0686	10.0687	15.407	15.407	19.4137	19.4131	32.2889	32.289	32.2889	37.7697	37.7697	37.7697
NM_001037475	13.8375	13.8376	13.8376	10.5549	10.555	10.5549	21.2971	21.297	12.2979	12.2979	13.2476	13.2476	13.1565	13.1565	16.1594	16.1594	16.1594	34.1294	34.1294	34.1294
NM_001037476	0	0	0	0.142365	0.142365	0.142358	0.12976	0.129761	0	0	0	0	0	0	0	0	0	0	0	0
NM_001037477	365.319	365.316	365.316	142.35	142.35	142.34	401.995	401.994	168.056	168.058	214.912	214.912	168.195	168.187	267.116	267.12	267.116	224.876	224.876	224.876
NM_001037478	0.148166	0.148165	0.148165	3.6886	3.68858	3.6887	0.231767	0.231767	0.975177	0.975172	0.217912	0.217912	0.293348	0.293351	0.609482	0.609479	0.609482	0.406582	0.406582	0.406582
NM_001037479	1.19061	1.19061	1.19061	0.693913	0.693911	0.693936	1.61971	1.61969	2.93273	2.93272	2.48711	2.48711	2.70603	2.70617	6.1104	6.11028	6.1104	3.24455	3.24455	3.24455
NM_001037480	0	0	0	0	0	0	0	0	0	0	0	0	0	0	0.558473	0.55848	0.558473	2.34855	2.34855	2.34855
NM_001037481,NM_001113256	82.2333	82.2109	82.1522	53.8271	53.8014	53.7868	103.52	103.573	66.4105	66.4257	71.0355	71.0128	87.2187	87.2036	152.937	152.968	152.977	128.938	128.898	128.885
NM_001037482	17.007	17.0074	17.0074	15.524	15.5239	15.5241	8.288	8.28803	12.3434	12.3433	20.9173	20.9173	18.2968	18.2969	23.6608	23.6603	23.6608	9.2496	9.2496	9.2496
NM_001037483	77.1351	77.1336	77.1336	44.247	44.247	44.2466	83.8869	83.8859	30.8028	30.8028	35.6336	35.6336	40.7357	40.7349	66.9575	66.958	66.9575	92.09	92.09	92.09
NM_001037484	0	0	0	0	0	0	0	0	0	0	0	0	0	0	0	0	0	0	0	0
NM_001037485	78.9112	78.9115	78.9115	19.6497	19.6498	19.6495	50.5958	50.5963	43.279	43.2788	90.7963	90.7963	60.6775	60.679	99.6993	99.6974	99.6993	156.157	156.157	156.157
NM_001037486,NM_001164221	15.5751	15.6	15.6026	7.26307	7.26476	7.26158	21.8302	21.8199	5.19701	5.20112	17.4023	17.4104	10.68	10.69	38.4936	38.497	38.48	24.4179	24.4263	24.4234
NM_001037487	11.1417	11.1419	11.1419	32.8331	32.8336	32.8338	13.6749	13.6749	41.3498	41.3498	52.5132	52.5132	36.5105	36.5137	121.183	121.182	121.183	62.4779	62.4779	62.4779
NM_001037488	4.9876	4.98766	4.98767	0.586992	0.58699	0.587009	7.99622	7.99625	0.917024	0.917022	15.2401	15.2401	0.936436	0.936444	31.8303	31.8296	31.8303	3.50801	3.50801	3.50801
NM_001037489	28.3719	28.3717	28.3717	75.586	75.5865	75.5897	22.6694	22.6691	63.5122	63.5119	21.4834	21.4834	82.2528	82.2552	21.2038	21.2036	21.2038	106.036	106.036	106.036
NM_001037490,NM_001105012	0	0	0	0	0	0	0	0	0	0	0	0	0	0	0	0	0	0	0	0
NM_001037491	13.0396	13.0396	13.0396	46.2223	46.2227	46.221	16.5719	16.5719	22.748	22.7482	8.21926	8.21926	27.5434	27.5435	13.2904	13.2904	13.2904	30.2571	30.2571	30.2571
NM_001037585	0	0	0	0	0	0	0	0	0	0	0	0	0	0	0.310425	0.310423	0.310425	0.319467	0.319467	0.319467
NM_001037586	7.65942	7.65952	7.65952	3.06117	3.06117	3.0613	7.22868	7.22869	15.2648	15.2649	57.6664	57.6664	12.6327	12.6335	70.1302	70.1296	70.1302	6.48399	6.48399	6.48399
NM_001037587	49.9949	49.9944	49.9944	29.5379	29.5379	29.5376	32.8503	32.85	26.8813	26.8817	36.3354	36.3354	32.4057	32.4056	45.0067	45.0069	45.0067	33.2048	33.2048	33.2048
NM_001037588	567.456	567.462	567.462	148.238	148.239	148.236	300.636	300.633	82.3807	82.3813	181.896	181.896	109.173	109.173	214.534	214.535	214.534	157.98	157.98	157.98
NM_001037589	33.0543	33.0542	33.0541	66.1164	66.1165	66.1132	28.0013	28.0012	24.6566	24.6568	15.0821	15.0821	32.7288	32.7279	18.3052	18.3054	18.3052	47.1156	47.1156	47.1156
NM_001037590	1.62525	1.62527	1.62527	0.255368	0.255369	0.25536	0.243334	0.243332	0.274183	0.274184	1.51956	1.51956	0.373905	0.373897	0.55041	0.550416	0.55041	0.228607	0.228607	0.228607
NM_001037591	1.20032	1.20034	1.20034	0.796997	0.796994	0.796998	0.100467	0.100467	0.921482	0.921489	0.317484	0.317484	0.709601	0.709609	0.190505	0.190506	0.190505	1.2239	1.2239	1.2239
NM_001037592	3.27475	3.27475	3.27475	13.6173	13.6175	13.6174	1.98568	1.98567	16.2005	16.2005	18.703	18.703	18.8286	18.8293	14.9045	14.9045	14.9045	13.5365	13.5365	13.5365
NM_001037593	150.783	150.78	150.78	394.325	394.325	394.293	125.42	125.42	259.616	259.618	146.748	146.748	230.657	230.64	215.264	215.264	215.264	323.455	323.455	323.455
NM_001037594	84.8722	84.8723	84.8723	55.1316	55.1313	55.1308	99.418	99.4185	44.051	44.0513	46.8253	46.8253	44.3182	44.318	97.0995	97.0993	97.0995	99.131	99.131	99.131
NM_001037595	54.8566	54.8554	54.8554	57.1191	57.1186	57.1197	32.3229	32.3228	49.4512	49.4508	52.0782	52.0782	65.6325	65.6324	37.222	37.2224	37.222	69.3279	69.3279	69.3279
NM_001037596	39.5421	39.5409	39.5408	11.59	11.5899	11.5892	70.3056	70.3059	14.0903	14.0904	12.3517	12.3517	12.3824	12.3819	68.6901	68.6905	68.6901	29.1134	29.1134	29.1134
NM_001037597	2.76286	2.76284	2.76284	3.06081	3.06081	3.06096	1.03592	1.03591	3.0757	3.07569	7.09438	7.09438	2.79773	2.79791	16.0928	16.0926	16.0928	2.71912	2.71912	2.71912
NM_001037598	32.7233	32.7225	32.7225	70.1881	70.188	70.1895	43.9821	43.9818	89.7469	89.7464	43.6014	43.6014	101.379	101.38	40.8556	40.8553	40.8556	91.0352	91.0352	91.0352
NM_001037599	34.4282	34.4266	34.4266	20.1366	20.1366	20.1359	22.1745	22.1745	2.91725	2.91725	6.1733	6.1733	3.97057	3.97037	9.95489	9.95497	9.95489	13.1488	13.1488	13.1488
NM_001037600	9.69874	9.0593	9.94441	18.3128	17.8512	18.4198	14.4337	14.6892	21.5925	21.4595	33.9179	33.6724	31.9347	31.47	8.53701	8.5562	9.7216	48.3214	48.1134	48.0308
NM_001037600	1.06214	1.06213	1.06213	4.24628	4.24629	4.24643	1.09405	1.09406	4.32695	4.32692	4.81435	4.81435	3.84585	3.84592	3.88689	3.88682	3.88689	8.7717	8.7717	8.7717
NM_001037601	18.8854	18.8851	18.8851	9.44545	9.44544	9.44528	17.0231	17.0231	4.49428	4.49432	5.05529	5.05529	8.25228	8.25207	14.1118	14.1118	14.1118	28.9205	28.9205	28.9205
NM_001037602	21.4717	21.4719	21.4719	22.7915	22.7914	22.792	14.4172	14.4172	13.3068	13.3067	14.2656	14.2656	13.0771	13.0772	14.9522	14.9523	14.9522	25.7663	25.7663	25.7663
NM_001037603	99.3606	99.3601	99.3602	98.9158	98.9155	98.9141	129.417	129.418	55.3374	55.3376	64.1336	64.1336	56.8894	56.8891	115.824	115.824	115.824	182.855	182.855	182.855
NM_001037604	1.39505	1.39505	1.39505	10.8275	10.8275	10.828	1.66596	1.66595	10.0192	10.0192	1.60729	1.60729	13.0054	13.0055	1.78208	1.78208	1.78208	32.7633	32.7633	32.7633
NM_001037604	17.4818	17.4819	17.4819	91.8291	91.8292	91.8328	15.8723	15.8722	78.1005	78.1005	18.206	18.206	107.574	107.574	15.8707	15.8706	15.8707	235.963	235.963	235.963
NM_001037604	2.22824	2.22825	2.22825	16.221	16.221	16.2217	2.79742	2.79741	16.0587	16.0588	2.39879	2.39879	21.9661	21.9664	2.6623	2.6623	2.6623	51.426	51.426	51.426
NM_001037605	31.5659	31.5663	31.5664	64.7272	64.727	64.7294	21.8101	21.8101	64.8646	64.8643	61.7557	61.7557	75.4466	75.446	71.4423	71.442	71.4423	87.7922	87.7922	87.7922
NM_001037606	0.850155	0.853097	0.913861	193.722	193.467	193.676	1.39253	1.57344	207.496	206.737	0.840874	0.697107	205.184	203.815	0	0	0	143.022	143.078	142.21
NM_001037607	208.388	208.386	208.386	50.1156	50.1157	50.1128	158.581	158.581	31.4471	31.4472	85.8113	85.8113	61.9231	61.9214	115.736	115.736	115.736	80.9991	80.9991	80.9991
NM_001037608	13.0349	13.0349	13.0349	2.87398	2.87398	2.87399	12.6219	12.6218	7.32204	7.32199	30.4749	30.4749	19.6392	19.6395	57.5284	57.5282	57.5284	34.8333	34.8333	34.8333
NM_001037609	43.5301	43.53	43.53	26.627	26.6271	26.6249	34.0153	34.015	25.3743	25.3746	26.0304	26.0304	38.6804	38.6793	17.5519	17.552	17.5519	29.2157	29.2157	29.2157
NM_001037610	1.06783	1.06783	1.06783	9.76644	9.76647	9.76691	2.10284	2.10285	10.2378	10.2377	4.32872	4.32872	6.28518	6.2855	25.4205	25.4204	25.4205	5.62458	5.62458	5.62458
NM_001037611	21.4803	21.4803	21.4803	55.1523	55.1526	55.1528	25.5593	25.5592	71.6031	71.603	121.911	121.911	71.4742	71.4753	87.9194	87.92	87.9194	51.921	51.921	51.921
NM_001037612	196.684	196.681	196.681	89.0488	89.0494	89.0458	253.007	253.006	71.4962	71.4958	117.963	117.963	88.8802	88.8783	189.206	189.207	189.206	131.161	131.161	131.161
NM_001037613	0	0	0	0	0	0	0	0	0	0	0	0	0	0	0	0	0	0	0	0
NM_001037614	13.7742	13.7742	13.7742	19.1135	19.1137	19.1136	12.3865	12.3865	13.8472	13.8472	18.3784	18.3784	18.8729	18.8732	8.93809	8.93805	8.93809	8.78403	8.78403	8.78403
NM_001037615	35.9097	35.9097	35.9096	7.29392	7.29389	7.29365	31.4796	31.4794	4.25006	4.25008	9.76714	9.76714	5.24817	5.24795	32.8431	32.8431	32.8431	12.923	12.923	12.923
NM_001037616	5.79003	5.79002	5.79002	14.0025	14.0026	14.0029	13.296	13.296	26.5912	26.5912	6.55712	6.55712	23.9583	23.9597	56.2859	56.2857	56.2859	16.4763	16.4763	16.4763
NM_001037617	0.793205	0.793224	0.793225	23.7213	23.7213	23.7218	0.414518	0.41452	22.7637	22.7637	3.37299	3.37299	4.42849	4.42862	1.88978	1.88977	1.88978	0.916842	0.916842	0.916842
NM_001037618	1.44595	1.44595	1.44595	1.35461	1.35462	1.35464	3.79393	3.7939	3.07181	3.07181	9.89872	9.89872	1.87675	1.87684	11.223	11.2228	11.223	7.34928	7.34928	7.34928
NM_001037619	22.0184	22.0182	22.0182	23.6615	23.6615	23.6618	19.1739	19.1739	40.6662	40.666	59.8476	59.8476	40.2259	40.227	80.1321	80.1319	80.1321	57.1024	57.1024	57.1024
NM_001037620	0	0	0	0.118027	0.118026	0.11803	0	0	0.962147	0.962147	0	0	1.45288	1.45295	0	0	0	1.65001	1.65001	1.65001
NM_001037621	0	0	0	2.63429	2.63429	2.63433	0	0	2.27719	2.2772	0	0	4.90924	4.90935	0	0	0	4.87368	4.87368	4.87368
NM_001037622	9.35321	9.35331	9.35331	5.96937	5.96939	5.96977	6.7738	6.77379	10.49	10.4901	32.2939	32.2939	16.8417	16.8422	56.6462	56.6454	56.6462	9.99772	9.99772	9.99772
NM_001037623	3.82334	3.82328	3.82328	22.7279	22.7278	22.7291	4.10741	4.10742	24.4104	24.4102	27.33	27.33	17.7566	17.7576	28.4827	28.4819	28.4827	14.8553	14.8553	14.8553
NM_001037624	175.079	175.078	175.078	74.9392	74.9392	74.9381	224.801	224.8	41.1939	41.194	147.715	147.715	59.2144	59.2133	308.702	308.702	308.702	200.688	200.688	200.688
NM_001037625	2.61308	2.6131	2.6131	21.8924	21.8924	21.8932	4.50768	4.50767	20.8759	20.8759	20.2453	20.2453	21.6191	21.6198	15.8244	15.8244	15.8244	10.4631	10.4631	10.4631
NM_001037626	0	0	0	0	0	0	0	0	0	0	0	0	0	0	0	0	0	0	0	0
NM_001037627	0	0	0	0.530906	0.530909	0.53088	0	0	2.25627	2.2563	0.625793	0.625793	0	0	0	0	0	0	0	0
NM_001037628	0	0	0	74.9085	74.9087	74.9058	0.739869	0.739875	37.95	37.95	0.19856	0.19856	31.7996	31.7981	0	0	0	60.5513	60.5513	60.5513
NM_001037629	84.0254	84.0264	84.0264	31.9489	31.949	31.9492	107.791	107.791	45.7417	45.7417	74.1699	74.1699	50.7956	50.7949	158.747	158.75	158.747	77.8205	77.8205	77.8205
NM_001037710	113.361	113.364	113.364	62.1003	62.1006	62.1016	140.611	140.611	44.003	44.0028	76.0075	76.0075	59.2096	59.2086	94.4254	94.4247	94.4254	212.895	212.895	212.895
NM_001037815	202.687	202.689	202.689	90.1909	90.1907	90.1865	217.395	217.395	98.1923	98.1924	127.147	127.147	125.334	125.329	144.394	144.391	144.394	133.376	133.376	133.376
NM_001037816	8.56261	8.56255	8.56256	6.5008	6.50081	6.50084	32.4553	32.455	6.54149	6.54155	11.2512	11.2512	5.31199	5.31209	116.373	116.372	116.373	16.6846	16.6846	16.6846
NM_001037817	44.3636	44.3637	44.3637	28.9826	28.9825	28.9831	20.3478	20.3477	25.4091	25.4091	72.9567	72.9567	27.921	27.9217	61.0576	61.0569	61.0576	39.0574	39.0574	39.0574
NM_001037818	10.0812	10.0813	10.0813	14.1458	14.1457	14.146	11.4786	11.4787	17.4165	17.4165	16.6768	16.6768	18.0689	18.0693	12.1466	12.1466	12.1466	12.729	12.729	12.729
NM_001037818	9.78901	9.78906	9.78906	14.8766	14.8765	14.8768	10.683	10.6831	16.0146	16.0145	15.9188	15.9188	18.2158	18.2162	11.8961	11.8961	11.8961	13.2321	13.2321	13.2321
NM_001037819	1.95876	1.94627	1.9405	3.24555	3.21665	3.22231	1.4559	1.46472	9.2484	9.26031	23.919	23.9029	10.2305	10.2049	28.1121	28.121	28.1392	3.19151	3.1924	3.17458
NM_001037820	7.69654	7.69669	7.69669	4.65054	4.65054	4.65068	5.12807	5.12807	9.74521	9.74523	11.6116	11.6116	6.14803	6.14824	13.7044	13.7043	13.7044	4.7212	4.7212	4.7212
NM_001037821	0	0	0	2.03027	2.03027	2.03009	0	0	5.43999	5.44007	0	0	2.49003	2.48988	0	0	0	2.23995	2.23995	2.23995
NM_001037821	0	0	0	2.03027	2.03027	2.03009	0	0	5.43999	5.44007	0	0	2.49003	2.48988	0	0	0	2.23995	2.23995	2.23995
NM_001038017	0	0	0	143.623	143.623	143.626	0.086111	0.0861111	128.896	128.895	0.237102	0.237102	122.701	122.704	0	0	0	43.2717	43.2717	43.2717
NM_001038022	122.37	122.365	122.365	61.8247	61.8248	61.82	100.477	100.477	42.4755	42.4756	40.2365	40.2365	62.875	62.8735	57.4929	57.4927	57.4929	103.452	103.452	103.452
NM_001038023	30.596	30.5959	30.5959	10.1149	10.1149	10.1146	20.8818	20.8818	5.6982	5.69823	8.6441	8.6441	11.6174	11.6172	14.5878	14.5878	14.5878	17.7101	17.7101	17.7101
NM_001038024	0	0	0	0	0	0	0	0	0	0	0	0	0	0	0.243629	0.243627	0.243629	0	0	0
NM_001038025	48.5174	48.5183	48.5183	24.2272	24.2273	24.2263	33.4708	33.4707	14.5659	14.566	6.29543	6.29543	18.3465	18.3456	8.38087	8.38086	8.38087	23.3888	23.3888	23.3888
NM_001038026	0	0	0	0	0	0	0	0	0	0	0	0	0	0	0	0	0	0	0	0
NM_001038027	0	0	0	0	0	0	0	0	0	0	0	0	0	0	0	0	0	0	0	0
NM_001038028	2.82293	2.82294	2.82294	4.34503	4.34504	4.34498	7.60456	7.60452	4.64607	4.6461	3.39812	3.39812	2.24765	2.2477	36.9835	36.9835	36.9835	11.694	11.694	11.694
NM_001038029	21.4979	21.4978	21.4978	25.7564	25.7563	25.7566	19.176	19.176	32.8072	32.8072	25.62	25.62	44.2636	44.2629	16.7514	16.7511	16.7514	27.3238	27.3238	27.3238
NM_001038030	77.5925	77.592	77.592	36.5064	36.5064	36.5052	74.5587	74.5588	25.8977	25.898	49.1354	49.1354	38.0618	38.0607	80.9033	80.904	80.9033	54.3099	54.3099	54.3099
NM_001038031	0	0	0	0	0	0	0	0	0	0	0	0	0	0	0	0	0	0	0	0
NM_001038032	7.89896	7.92802	7.94875	9.60133	9.63914	9.63096	7.03647	7.00046	5.95437	5.9503	22.8291	22.8937	9.74756	9.75525	43.2214	43.1733	43.1161	9.53818	9.55353	9.56857
NM_001038033	2.41329	2.41329	2.41329	7.08424	7.08423	7.08413	0.131365	0.131365	2.53055	2.53055	0	0	8.91676	8.91645	0	0	0	6.87621	6.87621	6.87621
NM_001038034	21.8742	21.8743	21.8743	19.9433	19.9434	19.9432	23.3578	23.3578	10.6681	10.6682	9.79389	9.79389	18.497	18.4968	26.0072	26.0073	26.0072	35.394	35.394	35.394
NM_001038035	9.68913	9.68909	9.68909	7.76255	7.76257	7.76227	21.5146	21.5146	4.69867	4.6987	34.4884	34.4884	5.553	5.553	18.099	18.099	18.099	2.93788	2.93788	2.93788
NM_001038036	3.08136	3.08138	3.08138	6.71152	6.71153	6.71154	2.74033	2.74031	2.53966	2.53968	20.7601	20.7601	0.499493	0.499501	20.2521	20.2521	20.2521	3.17489	3.17489	3.17489
NM_001038037	24.2892	24.2895	24.2894	0.278049	0.278048	0.278039	16.6817	16.6817	0	0	5.39317	5.39317	0.826444	0.82642	10.9963	10.9964	10.9963	2.71547	2.71547	2.71547
NM_001038038	346.528	346.515	346.515	404.579	404.576	404.575	395.94	395.936	484.245	484.239	184.879	184.879	714.623	714.603	164.318	164.32	164.318	772.601	772.601	772.601
NM_001038039	0.601926	0.601931	0.601932	1.1942	1.19421	1.19427	0.471573	0.471571	1.58398	1.58398	3.49048	3.49048	0.807562	0.807608	4.81094	4.81093	4.81094	2.04134	2.04134	2.04134
NM_001038040	5.26342	5.26345	5.26346	15.2847	15.2848	15.2853	5.23493	5.2349	24.2229	24.223	31.3082	31.3082	17.3312	17.3322	34.6045	34.6046	34.6045	18.4405	18.4405	18.4405
NM_001038041	0	0	0	0	0	0	0	0	0	0	0.164042	0.164042	0.220591	0.220594	0	0	0	0	0	0
NM_001038042	10.2545	10.2546	10.2546	57.855	57.855	57.856	9.709	9.70897	70.0717	70.0715	48.8039	48.8039	62.7555	62.7561	16.627	16.6266	16.627	26.4125	26.4125	26.4125
NM_001038043	40.9011	40.9008	40.9008	36.8995	36.8999	36.8986	40.357	40.3572	55.9681	55.9686	40.0217	40.0217	53.6907	53.6916	66.1143	66.1138	66.1143	36.1153	36.1153	36.1153
NM_001038044	0	0	0	0	0	0	0	0	0	0	0	0	0	0	0	0	0	0	0	0
NM_001038045	4.87658	4.87655	4.87656	17.266	17.266	17.2665	3.56144	3.56145	22.8024	22.8025	12.7466	12.7466	22.1354	22.1366	10.5874	10.5873	10.5874	15.6983	15.6983	15.6983
NM_001038046	0	0	0	0	0	0	0	0	0	0	0	0	0	0	0	0	0	0	0	0
NM_001038046	61.0868	61.0848	61.0847	121.157	121.157	121.152	57.8451	57.8453	86.1265	86.1261	67.7755	67.7755	91.2451	91.2428	72.2672	72.2663	72.2672	59.4928	59.4928	59.4928
NM_001038047	46.6892	46.6886	46.6885	129.876	129.875	129.874	48.2324	48.2326	120.944	120.944	57.1464	57.1464	188.191	188.19	34.5621	34.5619	34.5621	135.428	135.428	135.428
NM_001038048	8.86686	8.86691	8.86692	35.6743	35.6743	35.6735	11.6779	11.6778	32.889	32.8895	31.2265	31.2265	36.3753	36.3767	28.2505	28.2505	28.2505	30.3876	30.3876	30.3876
NM_001038049	9.20146	9.20138	9.20138	1.0773	1.0773	1.07728	2.14584	2.14583	0.714784	0.714785	1.70805	1.70805	1.17056	1.17054	3.00248	3.00251	3.00248	1.84329	1.84329	1.84329
NM_001038050	21.3598	21.3593	21.3593	2266.46	2266.47	2266.36	6.71375	6.71376	847.247	847.25	165.814	165.814	321.014	320.995	84.5484	84.5488	84.5484	26.1467	26.1467	26.1467
NM_001038051	2.43604	2.43605	2.43605	0.153356	0.153356	0.153362	0.877135	0.877135	0.155342	0.155342	1.35274	1.35274	0.421737	0.421756	7.86776	7.86777	7.86776	0.758279	0.758279	0.758279
NM_001038052	10.6686	10.6144	10.6103	7.11297	7.05441	7.06433	11.4957	11.5411	8.91202	8.92951	8.26203	8.21182	13.1173	13.0704	17.8991	17.9445	18.0007	10.8514	10.8338	10.8066
NM_001038053	23.74	23.7172	23.5629	18.517	18.5568	18.563	23.4832	23.4204	18.0558	17.99	21.7307	21.5235	23.4694	23.4798	24.8497	24.9318	24.8224	14.1046	14.067	14.0956
NM_001038054	130.37	130.37	130.37	26.645	26.6453	26.6442	80.9148	80.9139	30.3943	30.3947	51.2677	51.2677	40.9295	40.9282	59.7739	59.7742	59.7739	53.2427	53.2427	53.2427
NM_001038055	3.29494	3.29496	3.29496	0.706077	0.706079	0.706088	2.70496	2.70497	2.88991	2.88993	4.47389	4.47389	2.14848	2.14853	28.7983	28.7982	28.7983	5.87122	5.87122	5.87122
NM_001038056	21.9503	21.9501	21.9501	53.9487	53.9489	53.9488	17.979	17.9791	34.9735	34.9733	19.54	19.54	30.2308	30.2306	19.2004	19.2006	19.2004	32.9495	32.9495	32.9495
NM_001038057	5.82263	5.82262	5.82262	11.9624	11.9623	11.9619	6.98685	6.98684	21.1691	21.1694	7.48939	7.48939	14.1955	14.195	3.51931	3.51926	3.51931	9.06794	9.06794	9.06794
NM_001038058	0.76785	0.767839	0.767839	0.194295	0.194295	0.194295	0	0	0	0	0.219659	0.219659	0	0	0.377701	0.377704	0.377701	0	0	0
NM_001038059	13.1851	13.1852	13.1852	36.8317	36.8316	36.8325	7.35486	7.35485	20.8105	20.8104	12.4733	12.4733	27.1475	27.1478	15.4179	15.4178	15.4179	18.6022	18.6022	18.6022
NM_001038060	3.67127	3.67134	3.67134	0.349777	0.349778	0.349784	1.72024	1.72024	4.51586	4.51587	15.3611	15.3611	2.82113	2.82115	4.6685	4.66845	4.6685	3.57467	3.57467	3.57467
NM_001038061,NM_001113222	2.01227	2.01154	2.02297	4.11075	4.11466	4.11352	2.00667	1.99833	5.45308	5.47262	4.17945	4.18434	8.67881	8.68537	6.71374	6.72917	6.69852	4.28849	4.29483	4.29031
NM_001038062	4.35466	4.3547	4.3547	12.6202	12.6202	12.6207	4.21287	4.21285	20.802	20.8019	24.525	24.525	24.5822	24.5832	14.0886	14.0886	14.0886	6.4907	6.4907	6.4907
NM_001038063	5.52572	5.52581	5.52581	2.9905	2.99049	2.99046	30.5258	30.5258	1.84176	1.84176	17.4699	17.4699	0.984121	0.984095	5.36651	5.36642	5.36651	2.19983	2.19983	2.19983
NM_001038064	4.75952	4.7595	4.75951	11.3114	11.3114	11.3118	3.6242	3.62418	17.9084	17.9085	13.8743	13.8743	12.0246	12.0254	10.4166	10.4166	10.4166	5.66258	5.66258	5.66258
NM_001038065	25.2021	25.2021	25.2022	2680.55	2680.53	2680.59	14.6758	14.6758	3607.67	3607.65	84.2308	84.2308	2562.13	2562.17	10.7474	10.7471	10.7474	1771.45	1771.45	1771.45
NM_001038066	6.40809	6.44045	6.47549	8.00054	8.03732	8.05029	9.20266	9.15416	12.6814	12.6699	20.3611	20.4282	19.3074	19.3308	18.966	18.9342	18.8716	11.2246	11.2613	11.2724
NM_001038067	0.160924	0.160926	0.160926	0.241329	0.241328	0.241328	0.123732	0.123733	0.881863	0.881868	0.39869	0.39869	0.517292	0.517288	0.562419	0.562415	0.562419	0	0	0
NM_001038068	141.324	141.323	141.323	59.5661	59.5661	59.5644	157.048	157.046	28.6578	28.6581	94.3406	94.3406	49.4074	49.407	160.285	160.286	160.285	91.5453	91.5453	91.5453
NM_001038069	0	0	0	0	0	0	0	0	0	0	0	0	0	0	0	0	0	0	0	0
NM_001038070	0.665024	0.665032	0.665032	13.4455	13.4455	13.4455	1.52391	1.5239	36.601	36.6014	11.5896	11.5896	23.2234	23.2244	9.99772	9.99762	9.99772	10.0501	10.0501	10.0501
NM_001038071	135.097	135.096	135.096	42.2016	42.2018	42.1991	115.845	115.845	47.1045	47.1051	84.0927	84.0927	62.4719	62.4716	88.6015	88.6018	88.6015	73.8396	73.8396	73.8396
NM_001038072	12.4466	12.4467	12.4467	13.0868	13.0867	13.087	9.71748	9.71742	14.4168	14.4168	56.6965	56.6965	16.8386	16.8393	27.0122	27.012	27.0122	12.0443	12.0443	12.0443
NM_001038073	55.7411	55.7416	55.7416	39.2809	39.281	39.28	74.239	74.2385	33.3483	33.3484	44.8243	44.8243	32.6449	32.6447	73.8666	73.8673	73.8666	64.075	64.075	64.075
NM_001038074	47.7351	47.8426	47.942	21.2454	21.3453	21.3631	51.5476	51.383	23.3896	23.3664	46.0429	46.1978	19.2286	19.197	73.705	73.6243	73.4452	35.7548	35.8638	35.8592
NM_001038075	3.88214	3.88215	3.88215	15.7552	15.7553	15.7561	2.76702	2.76701	27.9181	27.9181	19.0286	19.0286	23.4388	23.4405	15.8306	15.8306	15.8306	23.337	23.337	23.337
NM_001038076	0	0	0	0	0	0	0	0	0	0	0	0	0	0	0	0	0	0	0	0
NM_001038077	5.92077	5.92082	5.92082	10.8033	10.8033	10.8036	5.26668	5.26669	21.1441	21.1441	30.297	30.297	18.2277	18.2284	26.3798	26.3797	26.3798	12.0148	12.0148	12.0148
NM_001038078	11.4002	11.4003	11.4003	7.16207	7.16205	7.16219	9.15484	9.15486	10.7613	10.7612	41.1941	41.1941	7.03327	7.03338	29.4686	29.4685	29.4686	6.90675	6.90675	6.90675
NM_001038079	112.915	112.729	112.632	64.0304	63.8791	63.8545	159.013	159.227	54.841	54.866	35.021	34.8379	64.5171	64.4345	99.8977	100.115	100.303	109.295	109.199	109.124
NM_001038080	3.86847	3.8685	3.8685	25.3025	25.3024	25.3038	0.645528	0.645528	21.5606	21.5606	10.4941	10.4941	19.7862	19.787	4.90557	4.90552	4.90557	6.13834	6.13834	6.13834
NM_001038081	25.9178	25.9179	25.9179	11.467	11.467	11.4665	19.7147	19.7146	10.8414	10.8414	13.6664	13.6664	18.1461	18.1454	26.8897	26.8895	26.8897	16.5082	16.5082	16.5082
NM_001038082	18.1382	18.1381	18.1381	165.771	165.77	165.761	13.6689	13.6689	238.462	238.462	8.1052	8.1052	171.989	171.98	13.2749	13.275	13.2749	149.462	149.462	149.462
NM_001038083	0	0	0	0.800978	0.800974	0.801003	0	0	0.116321	0.116321	0	0	0.158676	0.158682	0	0	0	0.113299	0.113299	0.113299
NM_001038084	15.5785	15.5784	15.5784	10.3221	10.322	10.3218	10.3976	10.3976	17.3411	17.3411	4.58681	4.58681	18.5673	18.5674	15.6116	15.6116	15.6116	27.6901	27.6901	27.6901
NM_001038085	12.0826	12.0827	12.0827	2.82799	2.828	2.82799	15.468	15.468	12.3623	12.3623	20.9344	20.9344	7.455	7.45488	32.5333	32.5337	32.5333	9.36774	9.36774	9.36774
NM_001038086	101.721	101.787	101.769	52.2854	52.3471	52.3479	90.7096	90.6496	72.4116	72.3878	122.18	122.306	61.6963	61.7388	187.148	187.049	187.004	86.5821	86.6092	86.659
NM_001038088	10.4867	10.4868	10.4868	9.30603	9.30606	9.30631	9.55	9.55003	12.8641	12.8641	27.8904	27.8904	9.3402	9.3405	94.8273	94.8268	94.8273	23.0931	23.0931	23.0931
NM_001038089	0.220871	0.220874	0.220874	0	0	0	0.173877	0.173878	0	0	0.63129	0.63129	0	0	1.79507	1.79505	1.79507	0	0	0
NM_001038090	281.476	281.473	281.473	113.647	113.647	113.64	360.262	360.263	80.5716	80.5711	115.44	115.44	125.74	125.734	287.269	287.271	287.269	259.504	259.504	259.504
NM_001038091	106.035	106.024	106.009	33.7905	33.721	33.7102	108.794	108.827	24.4075	24.421	62.5415	62.5011	36.9217	36.9149	65.0646	65.075	65.1163	44.7903	44.7627	44.7653
NM_001038092	43.2062	43.206	43.206	20.4034	20.4034	20.4029	42.6596	42.6594	14.5583	14.5584	18.9032	18.9032	15.1683	15.1681	28.4683	28.4684	28.4683	25.4637	25.4637	25.4637
NM_001038093	245.603	245.604	245.604	108.203	108.203	108.199	266.814	266.814	101.545	101.546	174.346	174.346	124.117	124.114	255.709	255.708	255.709	206.848	206.848	206.848
NM_001038094	133.412	133.414	133.414	33.3335	33.3335	33.3345	112.022	112.023	41.819	41.8189	127.093	127.093	42.6357	42.636	216.549	216.548	216.549	63.5604	63.5604	63.5604
NM_001038095	1.81421	1.8142	1.8142	3.52276	3.52278	3.52263	0.947811	0.947809	1.43036	1.43036	0.917477	0.917477	2.19255	2.19247	0	0	0	3.7279	3.7279	3.7279
NM_001038096	0	0	0	21.8884	21.8884	21.8888	0	0	16.166	16.1659	0	0	13.6622	13.6625	0	0	0	0.883494	0.883494	0.883494
NM_001038097	28.5217	28.5213	28.5213	35.1555	35.1555	35.1561	24.9888	24.9887	24.7706	24.7706	56.6564	56.6564	30.0409	30.0408	65.3933	65.3925	65.3933	49.8643	49.8643	49.8643
NM_001038098	108.801	108.802	108.802	9.47539	9.47539	9.47486	128.9	128.901	4.86799	4.868	54.7182	54.7182	10.883	10.8827	68.1016	68.102	68.1016	22.6688	22.6688	22.6688
NM_001038099	0.371737	0.371734	0.371735	0.260598	0.260599	0.260602	0.877018	0.877013	0.398902	0.398904	1.29502	1.29502	0.360494	0.360516	12.5779	12.5779	12.5779	1.92848	1.92848	1.92848
NM_001038100	0	0	0	4.59053	4.5905	4.59045	0	0	3.31346	3.31347	0.136466	0.136466	1.55936	1.55933	0	0	0	5.03417	5.03417	5.03417
NM_001038101	4.49753	4.49749	4.49749	4.45589	4.4559	4.4559	3.79271	3.79273	6.28267	6.28268	2.24859	2.24859	6.58161	6.58166	6.61151	6.61153	6.61151	3.42089	3.42089	3.42089
NM_001038102	39.9874	39.9863	39.9863	67.2605	67.2603	67.2621	24.3566	24.3567	44.607	44.607	123.865	123.865	48.7459	48.747	90.038	90.0387	90.038	50.3274	50.3274	50.3274
NM_001038103	5.3896	5.38965	5.38965	0.340717	0.340717	0.340705	4.53642	4.53641	0	0	1.6011	1.6011	0.746941	0.746937	1.27666	1.27666	1.27666	1.69366	1.69366	1.69366
NM_001038104	19.5452	19.5452	19.5452	22.5604	22.5605	22.5598	18.8036	18.8036	26.0423	26.0425	34.4731	34.4731	25.1913	25.1912	28.6956	28.6956	28.6956	42.0854	42.0854	42.0854
NM_001038105	0	0	0	0.273494	0.273498	0.273496	0	0	0	0	0	0	0	0	0	0	0	0	0	0
NM_001038106	132.179	132.179	132.179	36.0267	36.0269	36.0249	119.289	119.288	21.8602	21.8603	30.0671	30.0671	37.3062	37.3053	72.8043	72.8046	72.8043	84.3134	84.3134	84.3134
NM_001038107	17.2104	17.2105	17.2105	10.3683	10.3683	10.3681	12.2981	12.2981	12.0979	12.0979	19.2278	19.2278	10.7584	10.7583	12.3795	12.3795	12.3795	11.1717	11.1717	11.1717
NM_001038108	33.3099	33.31	33.31	15.7187	15.7187	15.7185	37.5425	37.5427	13.1747	13.1747	50.6381	50.6381	14.0664	14.0662	58.9778	58.9776	58.9778	20.3373	20.3373	20.3373
NM_001038110	218.203	218.202	218.202	83.3396	83.3401	83.3376	333.793	333.791	193.941	193.943	308.037	308.037	109.054	109.052	166.422	166.423	166.422	103.133	103.133	103.133
NM_001038111	0	0	0	0.702477	0.702479	0.702447	0.663473	0.663469	0	0	0.420801	0.420801	1.03462	1.03459	0	0	0	0	0	0
NM_001038112	17.3952	17.3954	17.3954	14.9053	14.9054	14.9061	10.2119	10.212	30.5871	30.5871	53.7115	53.7115	43.9669	43.9692	108.215	108.214	108.215	33.187	33.187	33.187
NM_001038113	0	0	0	0	0	0	0	0	0	0	0	0	0	0	0	0	0	0	0	0
NM_001038114	2.32944	2.3294	2.3294	3.93787	3.93789	3.93796	1.82192	1.82192	8.24104	8.241	9.54809	9.54809	7.23391	7.23412	6.25685	6.25683	6.25685	3.818	3.818	3.818
NM_001038115	0	0	0	0	0	0	0	0	0	0	0	0	0	0	0	0	0	0	0	0
NM_001038116,NR_045138	6.2791	6.27909	6.27884	10.5887	10.5891	10.589	7.92142	7.92136	21.7831	21.7836	8.79648	8.79634	21.3148	21.3151	9.49449	9.49444	9.49442	7.84247	7.84246	7.84274
NM_001038117	1.3118	1.31181	1.31181	1.90964	1.90964	1.9097	0.504361	0.50436	3.34068	3.34068	2.39509	2.39509	2.219	2.21905	5.58508	5.58503	5.58508	2.97026	2.97026	2.97026
NM_001038118	0	0	0	0	0	0	0	0	0	0	0	0	0	0	0.104371	0.104371	0.104371	0	0	0
NM_001038119	38.3965	38.329	38.27	36.9111	36.8322	36.8172	26.8862	26.9524	24.8947	24.911	54.4389	54.3327	39.1873	39.1608	43.8469	43.8884	43.9937	40.2232	40.1775	40.165
NM_001038120	3.5635	3.56358	3.56358	7.03728	7.03731	7.03751	1.82534	1.82534	8.78437	8.78439	21.0654	21.0654	7.60437	7.60463	12.9104	12.9104	12.9104	9.9443	9.9443	9.9443
NM_001038121	0	0	0	0	0	0	0	0	0	0	0	0	0	0	0.235412	0.235416	0.235412	0	0	0
NM_001038122	0	0	0	0	0	0	0	0	0	0	0	0	0	0	0	0	0	0	0	0
NM_001038123	146.824	146.824	146.824	11.2327	11.2327	11.2318	87.7734	87.7735	5.9766	5.97663	29.4172	29.4172	12.0594	12.0589	56.013	56.0132	56.013	28.9484	28.9484	28.9484
NM_001038124	41.755	41.7552	41.7552	6.05733	6.05735	6.0572	80.9777	80.9773	14.0133	14.0133	63.6319	63.6319	10.4413	10.4412	102.397	102.396	102.397	29.65	29.65	29.65
NM_001038125	42.0413	42.0414	42.0414	21.8118	21.8118	21.8109	32.6779	32.6779	24.7999	24.8001	24.5551	24.5551	24.8156	24.8147	20.9807	20.9807	20.9807	29.3059	29.3059	29.3059
NM_001038126	206.165	206.163	206.163	43.0544	43.0544	43.0528	58.4995	58.4993	15.2705	15.2706	40.0187	40.0187	15.5288	15.5282	24.6731	24.6726	24.6731	20.0519	20.0519	20.0519
NM_001038127	3.09241	3.09239	3.09239	4.222	4.22199	4.22211	3.01177	3.01175	7.50914	7.50916	19.3073	19.3073	7.78342	7.78383	23.1486	23.1482	23.1486	4.82592	4.82592	4.82592
NM_001038128	0	0	0	0	0	0	0.13806	0.13806	0	0	0	0	0	0	0.0770386	0.0770371	0.0770386	0	0	0
NM_001038129	1.52914	1.52915	1.52915	0	0	0	0.991226	0.991221	0	0	5.12304	5.12304	0.246462	0.24647	4.52589	4.52593	4.52589	0.35125	0.35125	0.35125
NM_001038130	71.817	71.8171	71.8172	23.3904	23.3905	23.3911	78.2885	78.2886	32.1395	32.139	61.8734	61.8734	26.5285	26.5287	80.7663	80.766	80.7663	84.0476	84.0476	84.0476
NM_001038131	0	0	0	0	0	0	0.147432	0.147432	0	0	0	0	0	0	0	0	0	0	0	0
NM_001038132,NM_001076526,NM_205778	0	0	0	0	0	0	0	0	0	0	0	0	0	0	0	0	0	0	0	0
NM_001038133	14.7368	14.7366	14.7366	8.56061	8.56067	8.56061	6.14719	6.14717	5.79847	5.79854	10.1287	10.1287	6.32605	6.32618	14.9053	14.9054	14.9053	13.1821	13.1821	13.1821
NM_001038134	1.25351	1.2535	1.25351	4.81173	4.81174	4.81195	1.74047	1.74047	7.9153	7.91526	9.63234	9.63234	6.75281	6.75339	7.70042	7.70032	7.70042	2.63417	2.63417	2.63417
NM_001038135	7.39589	7.396	7.39599	3.07412	3.07414	3.07395	2.09926	2.09926	1.64951	1.64954	0.653484	0.653484	2.68766	2.68753	0.577938	0.577938	0.577938	2.43109	2.43109	2.43109
NM_001038136	0.607617	0.607624	0.607624	0	0	0	0.793119	0.793116	0	0	0.811528	0.811528	0.384383	0.384402	2.12992	2.1299	2.12992	0.41616	0.41616	0.41616
NM_001038137	2.67672	2.67674	2.67674	4.50192	4.50191	4.50216	1.84595	1.84596	3.10099	3.10098	7.85385	7.85385	3.74451	3.74465	4.01617	4.01609	4.01617	2.815	2.815	2.815
NM_001038138	172.025	172.027	172.027	139.719	139.719	139.714	235.206	235.206	90.6001	90.6007	194.341	194.341	116.524	116.522	259.846	259.847	259.846	208.704	208.704	208.704
NM_001038139	2.20713	2.20714	2.20714	1.28555	1.28554	1.28559	1.21755	1.21757	3.0821	3.08209	4.96841	4.96841	2.55506	2.5551	6.8841	6.8841	6.8841	2.14	2.14	2.14
NM_001038140	0	0	0	0	0	0	0	0	0	0	0	0	0	0	0	0	0	0	0	0
NM_001038140	0	0	0	0	0	0	0	0	0	0	0	0	0	0	0	0	0	0	0	0
NM_001038141	0	0	0	0	0	0	0	0	0	0	0	0	0	0	0	0	0	0	0	0
NM_001038142	0	0	0	0	0	0	0	0	0	0	0	0	0	0	0	0	0	0	0	0
NM_001038143	4.50214	4.50213	4.50213	14.6724	14.6723	14.6727	2.97058	2.97058	15.3823	15.3824	12.3024	12.3024	12.4914	12.492	5.11635	5.11629	5.11635	4.93518	4.93518	4.93518
NM_001038144	15.9305	15.9307	15.9307	58.2364	58.2363	58.2394	9.48571	9.4857	54.3786	54.3787	56.731	56.731	80.7788	80.783	22.6029	22.6024	22.6029	27.2519	27.2519	27.2519
NM_001038145	2.70295	2.70295	2.70295	18.1817	18.1817	18.1813	12.6344	12.6343	10.3692	10.3692	24.9373	24.9373	7.43409	7.43396	9.75353	9.75346	9.75353	4.24213	4.24213	4.24213
NM_001038146	4.28789	4.28794	4.28794	3.5178	3.5178	3.51781	3.75877	3.75878	4.96632	4.96633	10.9947	10.9947	3.45806	3.45817	6.22773	6.2277	6.22773	3.22464	3.22464	3.22464
NM_001038147	29.1843	29.1842	29.1842	29.811	29.811	29.8121	14.9328	14.9328	28.9998	29	31.2743	31.2743	35.2723	35.2734	34.7197	34.7196	34.7197	22.6548	22.6548	22.6548
NM_001038148	4.73794	4.73795	4.73795	3.69818	3.69819	3.69835	2.34535	2.34535	4.63027	4.63024	10.6846	10.6846	7.8295	7.8299	11.434	11.434	11.434	5.44394	5.44394	5.44394
NM_001038149	0	0	0	0	0	0	0	0	0	0	0	0	0	0	0	0	0	0	0	0
NM_001038149	0	0	0	0	0	0	0	0	0	0	0	0	0	0	0	0	0	0	0	0
NM_001038150	0	0	0	0	0	0	0	0	0.159778	0.159778	0	0	0.21765	0.217658	0.390813	0.390806	0.390813	0.151433	0.151433	0.151433
NM_001038151	3.896	3.89602	3.89601	0.848265	0.848268	0.848176	1.5612	1.56118	0.463983	0.46399	0.830333	0.830333	0.316398	0.316389	0.944578	0.944589	0.944578	1.8336	1.8336	1.8336
NM_001038152	7.80524	7.80534	7.80534	6.44672	6.44672	6.44665	3.01162	3.01163	2.32373	2.32373	1.66048	1.66048	0.461444	0.461439	2.82809	2.82811	2.82809	0.711209	0.711209	0.711209
NM_001038154	3.10074	3.10068	3.10068	2.90385	3.49399	3.21116	4.7987	4.86064	8.91925	4.13608	7.29195	7.37999	3.67255	6.66871	12.7376	12.874	12.9943	6.86449	6.88143	6.83901
NM_001038154	6.91071	6.91066	6.91066	2.05082	2.0508	2.05087	5.71954	5.71959	1.65465	1.65464	3.86694	3.86694	0.611452	0.611468	12.3211	12.321	12.3211	5.98135	5.98135	5.98135
NM_001038154	10.5675	10.5674	10.5674	1.32524	1.32524	1.32524	10.4053	10.4054	4.18796	4.18796	7.82707	7.82707	1.43353	1.43352	20.046	20.0461	20.046	8.60884	8.60884	8.60884
NM_001038155	180.843	180.844	180.844	0.199834	0.199834	0.199832	335.882	335.883	0	0	424.569	424.569	0.190141	0.190137	293.25	293.246	293.25	35.6126	35.6126	35.6126
NM_001038156	44.1566	44.1567	44.1567	20.3597	20.3594	20.3594	22.9307	22.9308	9.0441	9.04403	14.7153	14.7153	20.8463	20.8459	25.3259	25.3259	25.3259	29.127	29.127	29.127
NM_001038157	2.30079	2.30077	2.30078	4.39148	4.39148	4.39154	0.884484	0.884483	4.88024	4.8802	5.10052	5.10052	4.33906	4.33913	14.2706	14.2705	14.2706	1.58589	1.58589	1.58589
NM_001038158	0.359869	0.359869	0.359869	0.774841	0.774841	0.774873	0.554487	0.554484	2.10724	2.10723	1.30358	1.30358	1.79753	1.79758	0.890282	0.890282	0.890282	0.251004	0.251004	0.251004
NM_001038159	1.59866	1.59866	1.59866	13.9239	13.9238	13.9244	1.03598	1.03598	14.5917	14.5918	7.86532	7.86532	16.4701	16.4708	4.47695	4.47691	4.47695	3.4445	3.4445	3.4445
NM_001038160	29.0553	29.0551	29.0551	7.05479	7.05478	7.05488	11.1292	11.1292	5.1882	5.18818	12.0503	12.0503	8.13466	8.1347	19.3706	19.3704	19.3706	6.24975	6.24975	6.24975
NM_001038161	3.63603	3.65587	3.6534	1.70218	1.71532	1.71002	4.65005	4.67835	2.34447	2.33529	1.25644	1.27189	1.61581	1.6315	1.13775	1.13016	1.12183	2.92245	2.96503	2.95775
NM_001038162	121.351	121.351	121.351	109.123	109.123	109.126	65.4659	65.4659	137.695	137.694	200.253	200.253	134.544	134.549	121.295	121.295	121.295	110.209	110.209	110.209
NM_001038163	2.5708	2.57082	2.57082	1.02127	1.02127	1.02119	3.40996	3.40994	5.01496	5.015	3.71875	3.71875	2.72256	2.72247	1.53322	1.53321	1.53322	2.83009	2.83009	2.83009
NM_001038164	12.6429	12.6427	12.6427	107.709	107.708	107.71	11.124	11.124	42.2518	42.2516	18.8614	18.8614	29.5035	29.5038	19.2969	19.2969	19.2969	17.5725	17.5725	17.5725
NM_001038165	13.682	13.6822	13.6822	10.0545	10.0545	10.0547	14.253	14.2529	6.23156	6.2316	19.2505	19.2505	9.95315	9.95325	24.945	24.9447	24.945	10.6238	10.6238	10.6238
NM_001038166	0.689086	0.689092	0.689093	0	0	0	0.524599	0.524597	0.127078	0.127079	0.887275	0.887275	0	0	2.52827	2.52825	2.52827	0	0	0
NM_001038167	4.91931	4.91935	4.91936	9.38511	9.38505	9.3855	1.21433	1.21433	9.31549	9.31557	2.68226	2.68226	12.6731	12.6739	3.33765	3.33761	3.33765	12.9068	12.9068	12.9068
[truncated: 11,756 more rows]

## Sheet: Sheet2
						Host-MAC-T alone vs. MAC-T co-cultured (Uninfected)
Gene	ln(fold_change)	Function
NM_001045923	2.51473	PLS3 plastin 3
NM_001192962	1.82969	DDX3X DEAD (Asp-Glu-Ala-Asp) box polypeptide 3, X-linked
NM_001163778	-1.99061	FN1 fibronectin 1
NM_001206077	2.12101	SLK STE20-like kinase
NM_001243320	1.81443	EPRS glutamyl-prolyl-tRNA synthetase
NM_001075776	2.22924	OSTM1 osteopetrosis associated transmembrane protein 1
NM_001205972	2.42681	MAN1A1 mannosidase, alpha, class 1A, member 1
NM_001078026	2.79451	TNC tenascin C
NM_173902	-0.726035	CLU clusterin
NM_175784	2.10125	ANXA1 annexin A1
NM_001076254	2.51465	ETF1 eukaryotic translation termination factor 1
NM_174782	2.74883
NM_001101162	3.0656	TPM4 tropomyosin 4
NM_174449	2.25085	RASA1 RAS p21 protein activator (GTPase activating protein) 1
NM_001102486	2.14214	MATR3 matrin 3
NM_001114192	2.41489	HSPA4 heat shock 70kDa protein 4
NM_001075121	-0.385822	EEF2 eukaryotic translation elongation factor 2
NM_001040469	3.1112	C3 complement component 3
NM_001193234	2.84946
		HNRNPH1 heterogeneous nuclear ribonucleoprotein H1 (H)
NM_001098018	2.00077	DHX15 DEAH (Asp-Glu-Ala-His) box polypeptide 15
NM_001192412	1.81608	MOB1B MOB kinase activator 1B
NM_001099082	1.88059	POLR2B polymerase (RNA) II (DNA directed) polypeptide B, 140kDa
NM_001034239	1.96453	CCT2 chaperonin containing TCP1, subunit 2 (beta)
NM_001193175	-2.16175	SPATS2 spermatogenesis associated, serine-rich 2
NM_001040495	-1.69562	IGFBP6 insulin-like growth factor binding protein 6
NM_174696	2.24785	ATP2B1 ATPase, Ca++ transporting, plasma membrane 1
NM_001098017	-1.94021	PTPN6 protein tyrosine phosphatase, non-receptor type 6
NM_001100312	3.55039	EID3 EP300 interacting inhibitor of differentiation 3
NM_174625	2.4429	TXNRD1 thioredoxin reductase 1
NM_174700	1.82206	HSP90B1 heat shock protein 90kDa beta (Grp94), member 1
NM_001014914	1.69918	TMBIM4 transmembrane BAX inhibitor motif containing 4
NM_001008663	0.101537	KRT5 keratin 5
NM_001046435	-2.60801	CALCOCO1 calcium binding and coiled-coil domain 1
NM_001001168	1.95416	SEPT7 septin 7
NM_001012999	1.81488	MET met proto-oncogene (hepatocyte growth factor receptor)
NM_001025319	2.93341	CYP51A1 cytochrome P450, family 51, subfamily A, polypeptide 1
NM_001045975	2.06224	HNRNPA2B1 heterogeneous nuclear ribonucleoprotein A2/B1
NM_001035362	1.83006	TSPAN13 tetraspanin 13
NM_001034340	1.93614	CYR61 cysteine-rich, angiogenic inducer, 61
NM_173878	2.1021	F3 coagulation factor III (thromboplastin, tissue factor)
NM_001192355	1.95988	GPSM2 G-protein signaling modulator 2
NM_001034677	2.07792	GNAI3 guanine nucleotide binding protein (G protein), alpha inhibiting activity polypeptide 3
NM_001083480	2.34548	CAPZA1 capping protein (actin filament) muscle Z-line, alpha 1
NM_001192388	2.64123	WDR3 WD repeat domain 3
NM_001105320	2.0332	IVL involucrin
NM_001192906	1.81201	DOCK7 dedicator of cytokinesis 7
NM_001076036	2.53374	SSX2IP synovial sarcoma, X breakpoint 2 interacting protein
NM_001075506	2.94924	DNTTIP2 deoxynucleotidyltransferase, terminal, interacting protein 2
NM_001097989	1.84257	NRAS neuroblastoma RAS viral (v-ras) oncogene homolog
NM_001078129	2.56168	GPATCH4 G patch domain containing 4
NM_177946	-2.31195	PC pyruvate carboxylase
NM_001099106	3.04649	ETS1 v-ets erythroblastosis virus E26 oncogene homolog 1 (avian)
NM_001046273	1.91036	CCND1 cyclin D1
NM_001075517	-1.8227	FAM89B family with sequence similarity 89, member B
NM_001101977	1.87285	PICALM phosphatidylinositol binding clathrin assembly protein
NM_001083527	3.38277	DDX21 DEAD (Asp-Glu-Ala-Asp) box polypeptide 21
NM_001192818	2.30592	ADAM9 ADAM metallopeptidase domain 9
NM_001206314	2.03123	EIF3A eukaryotic translation initiation factor 3, subunit A
NM_001206448	1.90337	MGEA5 meningioma expressed antigen 5 (hyaluronidase)
NM_001046122	2.3435	BCCIP BRCA2 and CDKN1A interacting protein
NM_174137	1.70962	SERPINE1 serpin peptidase inhibitor, clade E (nexin, plasminogen activator inhibitor type 1), member 1
NM_001014876	2.01972	RSL1D1 ribosomal L1 domain containing 1
NM_001034542	2.50695	CCT6A chaperonin containing TCP1, subunit 6A (zeta 1)
NM_001077856	-2.7931	LY6G6C lymphocyte antigen 6 complex, locus G6C
NM_001206539	2.29735	CD2AP CD2-associated protein
NM_001014966	-2.43812	KLHDC3 kelch domain containing 3
NM_001077115	-1.90163	ACY1 aminoacylase 1
NM_174076	-1.82171	GPX1 glutathione peroxidase 1
NM_001012670	1.91438	HSP90AA1 heat shock protein 90kDa alpha (cytosolic), class A member 1
NM_001192940	2.53732	BAZ1A bromodomain adjacent to zinc finger domain, 1A
NM_001193223	2.08892	EIF5 eukaryotic translation initiation factor 5
NM_001242585	2.16648	PNN pinin, desmosome associated protein
NM_174644	2.58466	IDH3A isocitrate dehydrogenase 3 (NAD+) alpha
NM_001191157	1.72967	CHSY1 chondroitin sulfate synthase 1
NM_001166499	2.75575	ITGA2 integrin, alpha 2 (CD49B, alpha 2 subunit of VLA-2 receptor)
NM_001099012	1.81919	SKIV2L2 superkiller viralicidic activity 2-like 2 (S. cerevisiae)
NM_001206153	2.34977	ERBB2IP erbb2 interacting protein
NM_001206578	3.91436	HMGCS1 3-hydroxy-3-methylglutaryl-CoA synthase 1 (soluble)
NM_001192245	1.85043	PLK2 polo-like kinase 2
NM_001035441	2.10175	NPM1 nucleophosmin (nucleolar phosphoprotein B23, numatrin)
NM_001076957	1.76816	PNRC2 proline-rich nuclear receptor coactivator 2
NM_001080218	2.37604	CLIC4 chloride intracellular channel 4
NM_001034305	-2.12684	CCDC28B coiled-coil domain containing 28B
NM_001206660	2.87126	NCL nucleolin
NM_001166608,NM_001166609,NM_001166610	2.32655	HSPD1 heat shock 60kDa protein 1 (chaperonin)
NM_176665	2.94129	SSB Sjogren syndrome antigen B (autoantigen La)
NM_001205493	2.5646	ZAK sterile alpha motif and leucine zipper containing kinase AZK
NM_001192097	2.07222	SSFA2 sperm specific antigen 2
NM_001205792	-1.9253	UBR4 ubiquitin protein ligase E3 component n-recognin 4
NM_001078126	1.97257	SFRS13A splicing factor, arginine/serine-rich 13A
NM_174555	-2.25752	IGFBP2 insulin-like growth factor binding protein 2, 36kDa
NM_001192957	2.82118	NOP58 NOP58 ribonucleoprotein homolog (yeast)
NM_001206613	2.56821	BZW1 basic leucine zipper and W2 domains 1
NM_001102199	2.09446	MYO1B myosin IB
NM_174226	2.43602	ACTR3 ARP3 actin-related protein 3 homolog (yeast)
NM_001191395	1.76982	DDX5 DEAD (Asp-Glu-Ala-Asp) box polypeptide 5
NM_001101933	2.50236	TSR1 TSR1, 20S rRNA accumulation, homolog (S. cerevisiae)
NM_001192672	3.09922	SLC16A6 solute carrier family 16, member 6 (monocarboxylic acid transporter 7)
NM_001033618	0.582173	ACTG1 actin, gamma 1
NM_174800	2.00886	CFDP2 craniofacial development protein 2
NM_001083381	1.91897	UBA2 ubiquitin-like modifier activating enzyme 2
NM_001191434	-1.90302	MMP15 matrix metallopeptidase 15 (membrane-inserted)
NM_001012682	-0.386268	RPLP0 ribosomal protein, large, P0
NM_174226	2.24419	ACTR3 ARP3 actin-related protein 3 homolog (yeast)
NM_001105416	1.97202	SMARCA5 SWI/SNF related, matrix associated, actin dependent regulator of chromatin, subfamily a, member 5
NM_001098863	2.90969	MSMO1 methylsterol monooxygenase 1
NM_001242561,NM_001242562,NM_001242563,NM_001242564,NM_001242565,NM_183080	1.45932	CD46 CD46 molecule, complement regulatory protein
NM_174445	3.06782	PTGS2 prostaglandin-endoperoxide synthase 2 (prostaglandin G/H synthase and cyclooxygenase)
NM_001080376	-2.29561	TOR3A torsin family 3, member A
NM_001205746	-1.71687	NUMA1 nuclear mitotic apparatus protein 1
NM_001192356	2.16423	IPO7 importin 7
NM_174345	1.81521	HSPA8 heat shock 70kDa protein 8
NM_001101307	2.37255	HSD17B12 hydroxysteroid (17-beta) dehydrogenase 12
NM_001099156	2.27326	TMEM41B transmembrane protein 41B
NM_001099010	2.63671	RRAS2 related RAS viral (r-ras) oncogene homolog 2
NM_001035356	2.70949	SC5DL sterol-C5-desaturase (ERG3 delta-5-desaturase homolog, S. cerevisiae)-like
NM_001046149	4.00482	TAGLN transgelin
NM_001046038	1.90221	MTDH metadherin
NM_001015594	2.16147	ARMC1 armadillo repeat containing 1
NM_001191331	1.94639	RNF19A ring finger protein 19A
NM_001206504	1.93548	RBM39 RNA binding motif protein 39
NM_001015621	2.03223	EIF2S2 eukaryotic translation initiation factor 2, subunit 2 beta, 38kDa
NM_001192601	2.43958	GTPBP4 GTP binding protein 4
NM_001192674	2.12895	FLRT3 fibronectin leucine rich transmembrane protein 3
NM_001206487	1.91351	TOP1 topoisomerase (DNA) I
NM_001075334	2.01408	MAPRE1 microtubule-associated protein, RP/EB family, member 1
NM_181015	2.02907	PRNP prion protein
NM_001035271	2.38658	KLF6 Kruppel-like factor 6
NM_001192365	2.75909	KIF5B kinesin family member 5B
NM_001034720	2.47692	LCP1 lymphocyte cytosolic protein 1 (L-plastin)
NM_001242587	1.80328	CALM2 calmodulin 2 (phosphorylase kinase, delta)
NM_001083386	2.51358	CEBPZ CCAAT/enhancer binding protein (C/EBP), zeta
NM_174452	2.3646	ROCK2 Rho-associated, coiled-coil containing protein kinase 2
NM_001013590	1.69622	TPM1 tropomyosin 1 (alpha)
NM_001076143	2.40155	EIF3J eukaryotic translation initiation factor 3, subunit J
NM_174339	1.75711	HIF1A hypoxia inducible factor 1, alpha subunit (basic helix-loop-helix transcription factor)
NM_001102205	2.47988	KTN1 kinectin 1 (kinesin receptor)
NM_001075987	2.21771	TMOD3 tropomodulin 3 (ubiquitous)
NM_001102133	1.95044	FRMD6 FERM domain containing 6
NM_174196	2.10626	THBS1 thrombospondin 1
NM_001192392	2.14369	SUPT16H suppressor of Ty 16 homolog (S. cerevisiae)
NM_001105613	2.40699	HMGCR 3-hydroxy-3-methylglutaryl-CoA reductase
NM_001192040	2.44169	CDV3 CDV3 homolog (mouse)
NM_001206048	1.82541	TIPARP TCDD-inducible poly(ADP-ribose) polymerase
NM_001205604	1.76033	SEC62 SEC62 homolog (S. cerevisiae)
NM_001205955	3.48261	PRKCI protein kinase C, iota
NM_001206577	3.74114	TFRC transferrin receptor (p90, CD71)
NM_001075750	1.86173	NAA50 N(alpha)-acetyltransferase 50, NatE catalytic subunit
NM_001192585	2.49675	ATP13A3 ATPase type 13A3

## Sheet: Sheet3
						Host-Macrophage alone vs. Macrophage Co-cultured (Uninfected)
Gene	ln(fold_change)	Function
NM_174726	2.54659	NFKBIZ nuclear factor of kappa light polypeptide gene enhancer in B-cells inhibitor, zeta
NM_001113231	-0.191057	TMSB4 thymosin beta 4, X-linked
NM_001192396	1.16506	DTX3L deltex 3-like (Drosophila)
NM_173941	2.54086	MX2 myxovirus (influenza virus) resistance 2 (mouse)
NM_173940	2.00262	MX1 myxovirus (influenza virus) resistance 1, interferon-inducible protein p78 (mouse)
NM_001046495,NM_001102341	-0.0792454	SCN3B sodium channel, voltage-gated, type III, beta
NM_173893	0.159506	B2M beta-2-microglobulin
NM_001192496	1.79567	PLEK pleckstrin
NM_001192179	2.67097	DUSP2 dual specificity phosphatase 2
NM_001045941	3.56703	RSAD2 radical S-adenosyl methionine domain containing 2
NM_001075124	0.200187	LAMP1 lysosomal-associated membrane protein 1
NM_174309	-1.69884	EDNRB endothelin receptor type B
NM_173969	-0.862465	VIM vimentin
NM_001099071	1.16491	MAP3K8 mitogen-activated protein kinase kinase kinase 8
NM_001077835	-0.273511	CTSZ cathepsin Z
NM_174744	-2.36141	MMP9 matrix metallopeptidase 9 (gelatinase B, 92kDa gelatinase, 92kDa type IV collagenase)
NM_001035027	2.35085	PLTP phospholipid transfer protein
NM_174267	1.86118	CEBPD CCAAT/enhancer binding protein (C/EBP), delta
NM_001101105	1.42239	TRIB1 tribbles homolog 1 (Drosophila)
NM_174843	3.16762	SLCO2B1 solute carrier organic anion transporter family, member 2B1
NM_001080920	-1.9772	TSPAN18 tetraspanin 18
NM_001038558	-1.46169	CADM1 cell adhesion molecule 1
NM_001080250	2.04697	AMICA1 adhesion molecule, interacts with CXADR antigen 1
NM_174345	-0.0341479	HSPA8 heat shock 70kDa protein 8
NM_001046464	1.69888	MPEG1 macrophage expressed 1
NM_174182	2.12183	SELL selectin L
NM_174366	2.10895	ISG15 ISG15 ubiquitin-like modifier
NM_001046193	2.21497	ATF3 activating transcription factor 3
NM_001075662	-2.61219	SDS serine dehydratase
NM_001024557,NM_001040606	2.01436	OAS2 2'-5'-oligoadenylate synthetase 2, 69/71kDa
NM_178108	2.05149	OAS1 2',5'-oligoadenylate synthetase 1, 40/46kDa
NM_001029846	2.17617	OAS1 2',5'-oligoadenylate synthetase 1, 40/46kDa
NM_174493	2.30846	ZFP36 zinc finger protein 36, C3H type, homolog (mouse)
NM_001078041	0.264314	PLD3 phospholipase D family, member 3
NM_001040564	1.95338	SERTAD1 SERTA domain containing 1
NM_001045902	0.110839	CD68 CD68 molecule
NM_001014870	2.12313	TMEM106A transmembrane protein 106A
NM_001077014	0.396977	GRN granulin
NM_001206490	-2.56301	ITGB3 integrin, beta 3 (platelet glycoprotein IIIa, antigen CD61)
NM_001033618	-0.106684	ACTG1 actin, gamma 1
NM_174007	2.7734	CCL8 chemokine (C-C motif) ligand 8
NM_174006	-2.23101	CCL2 chemokine (C-C motif) ligand 2
NM_174133	-0.315726	UBB ubiquitin B
NM_001099077	1.98849	PLXDC1 plexin domain containing 1
NM_001193224	1.53734	RAB37 RAB37, member RAS oncogene family
NM_001077970	4.5927	SLC40A1 solute carrier family 40 (iron-regulated transporter), member 1
NM_001205468	-2.04686	ACSL3 acyl-CoA synthetase long-chain family member 3
NM_001081538	1.40817	ITM2C integral membrane protein 2C
NM_001046118	0.207459	LAPTM5 lysosomal protein transmembrane 5
NM_174733	1.5191	DHRS9 dehydrogenase/reductase (SDR family) member 9
NM_001083638	-1.44006	MEF2A myocyte enhancer factor 2A
NM_001034385	-0.14808	CTSH cathepsin H
NM_001012284	1.94582	UBA7 ubiquitin-like modifier activating enzyme 7
NM_001098035	1.48526	CSRNP1 cysteine-serine-rich nuclear protein 1
NM_001098958	1.76448	CDKN1A cyclin-dependent kinase inhibitor 1A (p21, Cip1)
NM_001012676	1.3331	BOLA-DQB major histocompatibility complex, class II, DQ beta
NM_001034668	1.25271	BLA-DQB MHC class II antigen
NM_001098058	1.40743	TAP1 transporter 1, ATP-binding cassette, sub-family B (MDR/TAP)
NM_001012674	2.31046	HLA-DMA major histocompatibility complex, class II, DM alpha
NM_001012677	0.895839	BOLA-DRA major histocompatibility complex, class II, DR alpha
NM_173966	4.34097	TNF tumor necrosis factor
NM_001040498,NM_001105487	0.667111	JSP.1 MHC Class I JSP.1
NM_001038518,NM_001040532	0.59418	BOLA MHC class I heavy chain
NM_173979	0.261388	ACTB actin, beta
NM_001046596	-4.49412	CCL24 chemokine (C-C motif) ligand 24
NM_001075414	4.05992	IFIT3 interferon-induced protein with tetratricopeptide repeats 3
NM_001075698	1.71262	IFIT5 interferon-induced protein with tetratricopeptide repeats 5
NM_001103323	0.241569	LIPA lipase A, lysosomal acid, cholesterol esterase
NM_174161	0.455917	PSAP prosaposin
NM_001033617	0.79559	CTSC cathepsin C
NM_001166521	0.915023	CTSD cathepsin D
NM_174062	0.102863	FTH1 ferritin, heavy polypeptide 1
NM_174651	-3.57009	S100A12 S100 calcium binding protein A12
NM_001034435	-0.569376	CTSK cathepsin K
NM_001033615	-0.0557161	CTSS cathepsin S
NM_001079645	1.63638	ADORA3 adenosine A3 receptor
NM_001104611	2.59758	ADORA3 adenosine A3 receptor
NM_001192367	-3.47167	MCOLN3 mucolipin 3
NM_174602	-1.81825	SLC2A1 solute carrier family 2 (facilitated glucose transporter), member 1
NM_001075456	-1.33606	PEA15 phosphoprotein enriched in astrocytes 15
NM_001143860	-2.70641	MACF1 microtubule-actin crosslinking factor 1
NM_001038065	0.0451602	GPNMB glycoprotein (transmembrane) nmb
NM_001078096	1.31294	AOAH acyloxyacyl hydrolase (neutrophil)
NM_001192344	1.43097	PARP12 poly (ADP-ribose) polymerase family, member 12
NM_001075562	0.444882	GNS glucosamine (N-acetyl)-6-sulfatase
NM_001100312	1.96862	EID3 EP300 interacting inhibitor of differentiation 3
NM_001017940	3.2328	USP18 ubiquitin specific peptidase 18
NM_001205308	-3.28386	VWF von Willebrand factor
NM_001143742,NM_176651	1.79769e+308	WC1 WC1 isolate DV9
NM_001075425	-1.79769e+308	CLSTN3 calsyntenin 3
NM_001205748	-1.38904	ATN1 atrophin 1
NM_001101125	-3.12021	ENO2 enolase 2 (gamma, neuronal)
NM_001103225	2.13098	CD4 CD4 molecule
NM_173999	1.3835	BTG1 B-cell translocation gene 1, anti-proliferative
NM_001076336	-2.42908	SLC16A7 solute carrier family 16, member 7 (monocarboxylic acid transporter 2)
NM_001083752	2.00387	C3AR1 complement component 3a receptor 1
NM_174187	-3.35405	SPP1 secreted phosphoprotein 1
NM_001100369	1.51377	NAAA N-acylethanolamine acid amidase
NM_001076987	1.87142	PLAC8 placenta-specific 8
NM_174348	1.46177	ICAM1 intercellular adhesion molecule 1
NM_001191261	2.70231	IRF1 interferon regulatory factor 1
NM_001045875	2.44497	EGR1 early growth response 1
NM_001075871	2.30286	IER2 immediate early response 2
NM_001040604	1.86278	GADD45B growth arrest and DNA-damage-inducible, beta
NM_001034735	1.01299	CD74 CD74 molecule, major histocompatibility complex, class II invariant chain
NM_174031	-0.285759	CTSB cathepsin B
NM_001206212	-1.45679	ENPP1 ectonucleotide pyrophosphatase/phosphodiesterase 1
NM_181867	1.95555	IFITM3 interferon induced transmembrane protein 3 (1-8U)
NM_001078054	2.14899	IFITM2 interferon induced transmembrane protein 2 (1-8D)
NM_174607	-2.5992	SLC5A3 solute carrier family 5 (sodium/myo-inositol cotransporter), member 3
NM_001075888,NM_001099367	-2.24533	CYP3A5 cytochrome P450, family 3, subfamily A, polypeptide 5
NM_001191261	2.5852	IRF1 interferon regulatory factor 1
NM_001099367	-2.13476	CYP3A4 cytochrome P450, subfamily IIIA, polypeptide 4
NM_001105651,NM_001143743	0.562013	BOLA-N MHC class I antigen
NM_001025326	-0.0826684	SRGN serglycin

## Sheet: Sheet4
						Host-MAC-T alone vs. MAC-T co-cultured (Infected)
Gene	ln(fold_change)	Function
NM_001192396	-2.60885	DTX3L deltex 3-like (Drosophila)
NM_001206538	-3.35425	PARP14 poly (ADP-ribose) polymerase family, member 14
NM_001045894	-2.34484	RFC4 replication factor C (activator 1) 4, 37kDa
NM_173940	-5.45359	MX1 myxovirus (influenza virus) resistance 1, interferon-inducible protein p78 (mouse)
NM_001075750	-1.76444	NAA50 N(alpha)-acetyltransferase 50, NatE catalytic subunit
NM_001076828	-2.94708	PARP9 poly (ADP-ribose) polymerase family, member 9
NM_001205604	-1.91856	SEC62 SEC62 homolog (S. cerevisiae)
NM_001105326	-3.05167	SMC4 structural maintenance of chromosomes 4
NM_001034772	-1.80155	HMGN1 high mobility group nucleosome binding domain 1
NM_001205727	0.390135	PKM2 pyruvate kinase, muscle
NM_001192392	-1.86794	SUPT16H suppressor of Ty 16 homolog (S. cerevisiae)
NM_174196	0.421803	THBS1 thrombospondin 1
NM_001035280	-1.74702	C10H14orf166 chromosome 10 open reading frame, human C14orf166
NM_001102205	-2.21242	KTN1 kinectin 1 (kinesin receptor)
NM_001034235	-2.5685	PSMA3 proteasome (prosome, macropain) subunit, alpha type, 3
NM_001076143	-1.77478	EIF3J eukaryotic translation initiation factor 3, subunit J
NM_001192737	-1.89537	MSH6 mutS homolog 6 (E. coli)
NM_001038564	-1.78386	SET SET nuclear oncogene
NM_178109	-3.3059	EIF2AK2 eukaryotic translation initiation factor 2-alpha kinase 2
NM_001083386	-2.62767	CEBPZ CCAAT/enhancer binding protein (C/EBP), zeta
NM_001242587	-1.97077	CALM2 calmodulin 2 (phosphorylase kinase, delta)
NM_001192261	-2.42382	XPO1 exportin 1 (CRM1 homolog, yeast)
NM_001038194	-2.15791	CCT4 chaperonin containing TCP1, subunit 4 (delta)
NM_001205598	-2.45647	WDR43 WD repeat domain 43
NM_001075468	-1.97611	DDX1 DEAD (Asp-Glu-Ala-Asp) box polypeptide 1
NM_001192614	-2.3417	DIAPH3 diaphanous homolog 3 (Drosophila)
NM_001075302	-2.2453	HSPH1 heat shock 105kDa/110kDa protein 1
NM_176612	-2.39637	HMGB1 high mobility group box 1
NM_001098032	-2.67002	CKAP2 cytoskeleton associated protein 2
NM_001206487	-1.86544	TOP1 topoisomerase (DNA) I
NM_001014933	-2.41489	CSE1L CSE1 chromosome segregation 1-like (yeast)
NM_001192601	-2.11618	GTPBP4 GTP binding protein 4
NM_001034494	-1.80958	PCNA proliferating cell nuclear antigen
NM_001015621	-2.30098	EIF2S2 eukaryotic translation initiation factor 2, subunit 2 beta, 38kDa
NM_001034717	-1.97559	RAD21 RAD21 homolog (S. pombe)
NM_001034603	-2.12409	EIF3E eukaryotic translation initiation factor 3, subunit E
NM_001015594	-2.26736	ARMC1 armadillo repeat containing 1
NM_176638	-3.40852	CASP4 caspase 4, apoptosis-related cysteine peptidase
NM_001078007	-1.99577	COPB1 coatomer protein complex, subunit beta 1
NM_001035312	-2.12559	EIF3M eukaryotic translation initiation factor 3, subunit M
NM_001101307	-1.79917	HSD17B12 hydroxysteroid (17-beta) dehydrogenase 12
NM_174345	-1.52667	HSPA8 heat shock 70kDa protein 8
NM_001102154	-2.91859	ZNF143 zinc finger protein 143
NM_001192356	-2.04061	IPO7 importin 7
NM_001113296	-2.02587	RRM1 ribonucleotide reductase M1
NM_001191363	-1.85856	CKAP5 cytoskeleton associated protein 5
NM_174036	-2.21095	DHX9 DEAH (Asp-Glu-Ala-His) box polypeptide 9
NM_174366	-5.51867	ISG15 ISG15 ubiquitin-like modifier
NM_001205623	-2.48434	TPR translocated promoter region (to activated MET oncogene)
NM_001034038	-2.17784	RPS3A ribosomal protein S3A
NM_001105416	-2.13636	SMARCA5 SWI/SNF related, matrix associated, actin dependent regulator of chromatin, subfamily a, member 5
NM_001191319	-2.32344	NAA15 N(alpha)-acetyltransferase 15, NatA auxiliary subunit
NM_174581	-2.32754	PPP1CC protein phosphatase 1, catalytic subunit, gamma isozyme
NM_001024557,NM_001040606	-3.59821	OAS2 2'-5'-oligoadenylate synthetase 2, 69/71kDa
NM_178108	-4.18021	OAS1 2',5'-oligoadenylate synthetase 1, 40/46kDa
NM_001012682	0.407909	RPLP0 ribosomal protein, large, P0
NM_001100299	1.91129	CRISPLD2 cysteine-rich secretory protein LCCL domain containing 2
NM_001083381	-2.0018	UBA2 ubiquitin-like modifier activating enzyme 2
NM_174800	-1.74241	CFDP2 craniofacial development protein 2
NM_001075988	-2.97636	TMED6 transmembrane emp24 protein transport domain containing 6
NM_001034423	-2.23745	PSMD7 proteasome (prosome, macropain) 26S subunit, non-ATPase, 7
NM_001033618	0.748874	ACTG1 actin, gamma 1
NM_001099135	-2.61123	METTL5 methyltransferase like 5
NM_001046234	-2.0544	MCM6 minichromosome maintenance complex component 6
NM_174226	-1.96635	ACTR3 ARP3 actin-related protein 3 homolog (yeast)
NM_001113321	-1.78166	DBI diazepam binding inhibitor (GABA receptor modulator, acyl-CoA binding protein)
NM_001205880	-2.45509	SLC39A10 solute carrier family 39 (zinc transporter), member 10
NM_174346	-1.8707	HSPE1 heat shock 10kDa protein 1 (chaperonin 10)
NM_001206613	-1.99534	BZW1 basic leucine zipper and W2 domains 1
NM_001192957	-2.22265	NOP58 NOP58 ribonucleoprotein homolog (yeast)
NM_001205468	-1.82785	ACSL3 acyl-CoA synthetase long-chain family member 3
NM_001082608	-2.33344	HNRNPR heterogeneous nuclear ribonucleoprotein R
NM_001075883	-1.74544	DYNC1I2 dynein, cytoplasmic 1, intermediate chain 2
NM_176665	-2.78309	SSB Sjogren syndrome antigen B (autoantigen La)
NM_001076067	-2.38809	PSMD14 proteasome (prosome, macropain) 26S subunit, non-ATPase, 14
NM_001034354	-2.29922	MKI67IP MKI67 (FHA domain) interacting nucleolar phosphoprotein
NM_001077900	-2.44442	STAT1 signal transducer and activator of transcription 1, 91kDa
NM_001192994	-2.02071	SF3B1 splicing factor 3b, subunit 1, 155kDa
NM_001166608,NM_001166609,NM_001166610	-2.31638	HSPD1 heat shock 60kDa protein 1 (chaperonin)
NM_001206660	-2.8598	NCL nucleolin
NM_001076957	-1.86907	PNRC2 proline-rich nuclear receptor coactivator 2
NM_001035441	-2.43107	NPM1 nucleophosmin (nucleolar phosphoprotein B23, numatrin)
NM_001102109	-2.14331	GFM2 G elongation factor, mitochondrial 2
NM_001206134	-2.33724	DHX29 DEAH (Asp-Glu-Ala-His) box polypeptide 29
NM_001206137	-2.19365	SREK1 splicing regulatory glutamine/lysine-rich protein 1
NM_001099012	-2.01744	SKIV2L2 superkiller viralicidic activity 2-like 2 (S. cerevisiae)
NM_001034370	-2.01064	TARS threonyl-tRNA synthetase
NM_001076543	-2.36229	PRC1 protein regulator of cytokinesis 1
NM_001242585	-2.18587	PNN pinin, desmosome associated protein
NM_001193223	-1.73708	EIF5 eukaryotic translation initiation factor 5
NM_001192940	-2.55179	BAZ1A bromodomain adjacent to zinc finger domain, 1A
NM_001099717	-2.44541	DEK DEK oncogene
NM_001034384	-2.17093	NOL7 nucleolar protein 7, 27kDa
NM_001034542	-2.60691	CCT6A chaperonin containing TCP1, subunit 6A (zeta 1)
NM_173979	0.536105	ACTB actin, beta
NM_001014876	-2.00364	RSL1D1 ribosomal L1 domain containing 1
NM_001014391	1.80366	CLDN4 claudin 4
NM_001075414	-6.032	IFIT3 interferon-induced protein with tetratricopeptide repeats 3
NM_001075698	-3.31418	IFIT5 interferon-induced protein with tetratricopeptide repeats 5
NM_001046122	-2.61548	BCCIP BRCA2 and CDKN1A interacting protein
NM_001205581	-3.01183	ATAD1 ATPase family, AAA domain containing 1
NM_001038567	-1.98668	ARL3 ADP-ribosylation factor-like 3
NM_001083527	-2.42519	DDX21 DEAD (Asp-Glu-Ala-Asp) box polypeptide 21
NM_001075118	-2.53772	PPA1 pyrophosphatase (inorganic) 1
NM_001078129	-2.30093	GPATCH4 G patch domain containing 4
NM_001034367	0.213096	S100A2 S100 calcium binding protein A2
NM_001046449	-2.06625	SERBP1 SERPINE1 mRNA binding protein 1
NM_001045967	-2.24384	GNL2 guanine nucleotide binding protein-like 2 (nucleolar)
NM_001046404	-2.12397	UAP1 UDP-N-acteylglucosamine pyrophosphorylase 1
NM_001192388	-2.3415	WDR3 WD repeat domain 3
NM_001083480	-2.2096	CAPZA1 capping protein (actin filament) muscle Z-line, alpha 1
NM_001034677	-1.9632	NAI3 guanine nucleotide binding protein (G protein), alpha inhibiting activity polypeptide 3
NM_001192355	-2.63691	GPSM2 G-protein signaling modulator 2
NM_001075621	-2.49621	SRSF11 serine/arginine-rich splicing factor 11
NM_001046224	-2.30974	USP1 ubiquitin specific peptidase 1
NM_001038088	-2.29551	NASP nuclear autoantigenic sperm protein (histone-binding)
NM_001045975	-2.24293	HNRNPA2B1 heterogeneous nuclear ribonucleoprotein A2/B1
NM_001205781	-3.59785	SAMD9 sterile alpha motif domain containing 9
NM_001001168	-2.26348	SEPT7 septin 7
NM_001040493	-2.46936	METAP2 methionyl aminopeptidase 2
NM_001008663	-0.104122	KRT5 keratin 5
NM_174700	-2.36035	HSP90B1 heat shock protein 90kDa beta (Grp94), member 1
NM_001017940	-2.95642	USP18 ubiquitin specific peptidase 18
NM_001076258	-1.9283	UBE2N ubiquitin-conjugating enzyme E2N
NM_001045911	-1.84537	HNRNPA1 heterogeneous nuclear ribonucleoprotein A1
NM_001034239	-2.19138	CCT2 chaperonin containing TCP1, subunit 2 (beta)
NM_175824	-1.8273	RAP1B RAP1B, member of RAS oncogene family
NM_001101173	-2.14586	CAND1 cullin-associated and neddylation-dissociated 1
NM_001046494	-2.33702	DNM1L dynamin 1-like
NM_174310	-2.41607	EIF4E eukaryotic translation initiation factor 4E
NM_001105021	-2.37523	FARSB phenylalanyl-tRNA synthetase, beta subunit
NM_205813	-2.22433	PAICS phosphoribosylaminoimidazole carboxylase, phosphoribosylaminoimidazole succinocarboxamide synthetase
NM_001099082	-2.65525	POLR2B polymerase (RNA) II (DNA directed) polypeptide B, 140kDa
NM_174300	-3.16392	CXCL6 chemokine (C-X-C motif) ligand 6 (granulocyte chemotactic protein 2)
NM_174590	-2.4735	PTPN13 protein tyrosine phosphatase, non-receptor type 13 (APO-1/CD95 (Fas)-associated phosphatase)
NM_001101995	-4.15962	HERC5 hect domain and RLD 5
NM_001192644	-2.89021	HERC6 hect domain and RLD 6
NM_174187	-1.42211	SPP1 secreted phosphoprotein 1
NM_001098018	-2.3796	DHX15 DEAH (Asp-Glu-Ala-His) box polypeptide 15
NM_001083725	-1.85495	NRPDL heterogeneous nuclear ribonucleoprotein D-like
NM_001193234	-2.48053	HNRNPH1 heterogeneous nuclear ribonucleoprotein H1 (H)
NM_001114192	-1.99233	HSPA4 heat shock 70kDa protein 4
NM_001102486	-2.42946	MATR3 matrin 3
NM_001013364	-2.43922	CCNG1 cyclin G1
NM_176641	2.14331	SQSTM1 sequestosome 1
NM_001099715	-1.94679	SAFB scaffold attachment factor B
NM_001076254	-1.93725	ETF1 eukaryotic translation termination factor
NM_001083655	1.74343	PCDH1 protocadherin 1
NM_001191152	-2.49884	PPIP5K2 diphosphoinositol pentakisphosphate kinase 2
NM_175784	-2.61404	ANXA1 annexin A1
NM_001078064	-2.16652	C8H9orf80 chromosome 8 open reading frame, human C9orf80
NM_001014928	-2.22671	RPL7 ribosomal protein L7
NM_001243320	-1.98839	EPRS glutamyl-prolyl-tRNA synthetase
NM_001206795	-1.94962	IARS2 isoleucyl-tRNA synthetase 2, mitochondrial
NM_001163778	0.793376	FN1 fibronectin 1
NM_001192962	-2.10137	DDX3X DEAD (Asp-Glu-Ala-Asp) box polypeptide 3, X-linked
NM_001045923	-1.94243	PLS3 plastin 3

## Sheet: Sheet5
						Host-Macrophage alone vs. Macrophage co-cultured (Infected)
Gene	ln(fold_change)	Function
NM_001034679	-1.82325	RCAN1 regulator of calcineurin 1
NM_174726	-2.68568	NFKBIZ nuclear factor of kappa light polypeptide gene enhancer in B-cells inhibitor, zeta
NM_174238	-2.14893	ALCAM activated leukocyte cell adhesion molecule
NM_001206538	-1.78962	PARP14 poly (ADP-ribose) polymerase family, member 14
NM_001192585	-2.54432	ATP13A3 ATPase type 13A3
NM_001206311	-2.34453	CCNL1 cyclin L1
NM_173941	-2.87347	MX2 myxovirus (influenza virus) resistance 2 (mouse)
NM_173940	-2.48462	MX1 myxovirus (influenza virus) resistance 1, interferon-inducible protein p78 (mouse)
NM_001206577	-1.91402	TFRC transferrin receptor (p90, CD71)
NM_173893	-0.321313	B2M beta-2-microglobulin
NM_001083515	-1.51037	TMEM87A transmembrane protein 87A
NM_001033610	6.50154	KRT8 keratin 8
NM_001025341	2.20112	RPL31 ribosomal protein L31
NM_001040520	1.91382	RPL7A ribosomal protein L7a
NM_178109	-2.26274	EIF2AK2 eukaryotic translation initiation factor 2-alpha kinase 2
NM_001192294	-3.00925	CYP1B1 cytochrome P450, family 1, subfamily B, polypeptide 1
NM_174592	-1.70829	RANBP2 RAN binding protein 2
NM_174092	-3.42775	IL1A interleukin 1, alpha
NM_174093	-2.94523	IL1B interleukin 1, beta
NM_001045941	-2.83094	RSAD2 radical S-adenosyl methionine domain containing 2
NM_001205646	-2.06689	FNDC3A fibronectin type III domain containing 3A
NM_001035293	-3.6867	BIRC3 baculoviral IAP repeat containing 3
NM_173969	0.0673193	VIM vimentin
NM_001192365	-1.80269	KIF5B kinesin family member 5B
NM_001099071	-1.73297	MAP3K8 mitogen-activated protein kinase kinase kinase 8
NM_001035271	-1.67947	KLF6 Kruppel-like factor 6
NM_001105611	-1.66747	CD40 CD40 molecule, TNF receptor superfamily member 5
NM_001100326	-1.64699	PTPN1 protein tyrosine phosphatase, non-receptor type 1
NM_001040581	1.91559	RPS21 ribosomal protein S21
NM_001035027	-2.65634	PLTP phospholipid transfer protein
NM_001206620	1.67709	EEF1D eukaryotic translation elongation factor 1 delta (guanine nucleotide exchange protein)
NM_001191331	-2.32717	RNF19A ring finger protein 19A
NM_001034438	1.93629	RPS20 ribosomal protein S20
NM_176638	-1.66923	CASP4 caspase 4, apoptosis-related cysteine peptidase
NM_001206640	-3.59925	MMP12 matrix metallopeptidase 12 (macrophage elastase)
NM_001035293	-3.92496	BIRC3 baculoviral IAP repeat containing 3
NM_001206523	-1.80784	PTPRC protein tyrosine phosphatase, receptor type, C
NM_174445	-2.28147	PTGS2 prostaglandin-endoperoxide synthase 2 (prostaglandin G/H synthase and cyclooxygenase)
NM_001242561,NM_001242562,NM_001242563,NM_001242564,NM_001242565,NM_183080	-0.96082	CD46 CD46 molecule, complement regulatory protein
NM_001033608	2.06512	MIF macrophage migration inhibitory factor (glycosylation-inhibiting factor)
NM_001012682	1.48211	RPLP0 ribosomal protein, large, P0
NM_001075575	1.72172	RABAC1 Rab acceptor 1 (prenylated)
NM_174741	4.30039	BCAM basal cell adhesion molecule (Lutheran blood group)
NM_001015624	1.65837	PRMT1 protein arginine methyltransferase 1
NM_001037467	1.75256	RPS19 ribosomal protein S19
NM_174511	-2.173	CCL3 chemokine (C-C motif) ligand 3
NM_175827	-2.45931	CCL5 chemokine (C-C motif) ligand 5
NM_001099166	-2.15373	EVI2B ecotropic viral integration site 2B
NM_001034051	2.12649	RPL27 ribosomal protein L27
NM_001033618	0.254957	ACTG1 actin, gamma 1
NM_001075147	-3.57226	CCL4 chemokine (C-C motif) ligand 4
NM_174007	-5.57075	CCL8 chemokine (C-C motif) ligand 8
NM_001075687	2.45238	DHRS13 dehydrogenase/reductase (SDR family) member 13
NM_001076376	1.9314	NME2 non-metastatic cells 2, protein (NM23B) expressed in
NM_001035014	1.95756	RPL23 ribosomal protein L23
NM_001105322	6.6587	KRT17 keratin 17
NM_001101970	-1.64311	TEX2 testis expressed 2
NM_001205508	2.44944	METTL23 methyltransferase like 23
NM_001113309	1.57093	RPL38 ribosomal protein L38
NM_001012281	-1.88282	CFLAR CASP8 and FADD-like apoptosis regulator
NM_001035008	1.95161	RPL37A ribosomal protein L37a
NM_001205662	-1.97119	RNF19B ring finger protein 19B
NM_001075588	-2.07549	IFI6 interferon, alpha-inducible protein 6
NM_001098991	-1.66666	FGR Gardner-Rasheed feline sarcoma viral (v-fgr) oncogene homolog
NM_174367	-1.62823	ITGAV integrin, alpha V (vitronectin receptor, alpha polypeptide, antigen CD51)
NM_001192994	-1.6383	SF3B1 splicing factor 3b, subunit 1, 155kDa
NM_001046599	-2.04627	C1QB complement component 1, q subcomponent, B chain
NM_001206396	-2.09171	C1QC complement component 1, q subcomponent, C chain
NM_001206153	-1.85355	ERBB2IP erbb2 interacting protein
NM_001038050	-3.47827	IFI27 putative ISG12(a) protein
NM_001193223	-1.7635	EIF5 eukaryotic translation initiation factor 5
NM_001192940	-1.94231	BAZ1A bromodomain adjacent to zinc finger domain, 1A
NM_001034783	1.56521	RPL32 ribosomal protein L32
NM_001034668	-2.48508	BLA-DQB MHC class II antigen
NM_001012680	-2.2589	BoLA-DRB3 major histocompatibility complex, class II, DRB3
NM_001015608	1.96399	CLIC1 chloride intracellular channel 1
NM_001040481	-2.71122	HLA-DMB major histocompatibility complex, class II, DM beta
NM_001034716	1.99841	RPS10 ribosomal protein S10
NM_001192862	-1.77004	FKBP5 FK506 binding protein 5
NM_174648	1.77094	MEA1 male-enhanced antigen 1
NM_001012675	-3.13106	HLA-DQA1 major histocompatibility complex, class II, DQ alpha 5
NM_173966	-4.58669	TNF tumor necrosis factor
NM_001046590	-2.10585	CD83 CD83 molecule
NM_001205470	-1.60064	C24H18orf8 chromosome 24 open reading frame, human C18orf8
NM_001034459	1.71508	RPL17 ribosomal protein L17
NM_173979	-0.197456	ACTB actin, beta
NM_001035500	1.99846	MRPS34 mitochondrial ribosomal protein S34
NM_001038567	1.80708	ARL3 ADP-ribosylation factor-like 3
NM_174161	-0.354906	PSAP prosaposin
NM_174241	6.86976	ANXA8L1 annexin A8-like 1
NM_001166521	-0.327464	CTSD cathepsin D
NM_174099	1.96834	LDHA lactate dehydrogenase A
NM_174062	0.414226	FTH1 ferritin, heavy polypeptide 1
NM_001040487	1.62711	EEF1G eukaryotic translation elongation factor 1 gamma
NM_174731	1.57106	FAU Finkel-Biskis-Reilly murine sarcoma virus (FBR-MuSV) ubiquitously expressed
NM_001077402,NM_174317	-2.15396	FCGR3A Fc fragment of IgG, low affinity IIIa, receptor (CD16a)
NM_001034367	6.40506	S100A2 S100 calcium binding protein A2
NM_001113725	1.56193	S100A8 S100 calcium binding protein A8
NM_174651	3.29784	S100A12 S100 calcium binding protein A12
NM_001034435	1.53482	CTSK cathepsin K
NR_024613,NR_024614	1.47684	RPS27 ribosomal protein S27
NM_174026	-2.49113	CSF1 colony stimulating factor 1 (macrophage)
NM_001244229	-1.91819	LOC512486 interferon-induced guanylate-binding protein 1
NM_001025317	2.10737	RPS8 ribosomal protein S8
NM_001143860	-1.7684	MACF1 microtubule-actin crosslinking factor 1
NM_001038065	-0.711264	GPNMB glycoprotein (transmembrane) nmb
NM_001035465	-1.95712	IRF5 interferon regulatory factor 5
NM_001080906	-1.94466	NUB1 negative regulator of ubiquitin-like proteins 1
NM_001046409	-1.73817	TAX1BP1 Tax1 (human T-cell leukemia virus type I) binding protein 1
NM_001075375	-2.55801	SNX10 sorting nexin 10
NM_001034407	-2.91684	C1R complement component 1, r subcomponent
NM_001046198	1.65723	PHB2 prohibitin 2
NM_001035449	2.34252	CDCA3 cell division cycle associated 3
NM_001033610	5.91708	KRT8 keratin 8
NM_001008663	6.08455	KRT5 keratin 5
NM_001083510	5.9251	KRT6A keratin 6A
NM_001100312	-1.99459	EID3 EP300 interacting inhibitor of differentiation 3
NM_174132	-1.95178	OLR1 oxidized low density lipoprotein (lectin-like) receptor 1
NM_001192095	5.244	KRT18 keratin 18
NM_001078159	-2.29505	LYZ lysozyme
NM_001083752	-2.07084	C3AR1 complement component 3a receptor 1
NM_001205625	-1.63801	KDM5A lysine (K)-specific demethylase 5A
NM_001046513,NM_174299,NM_175700	-2.5659	CXCL2 chemokine (C-X-C motif) ligand 2
NM_175700	-2.23132	CXCL2 chemokine (C-X-C motif) ligand 2
NM_001101096	-2.31573	NUDT9 nudix (nucleoside diphosphate linked moiety X)-type motif 9
NM_001206221	1.88469	RPL34 ribosomal protein L34
NM_001076409	-2.29727	NFKB1 nuclear factor of kappa light polypeptide gene enhancer in B-cells 1
NM_174187	-0.31221	SPP1 secreted phosphoprotein 1
NM_001076826	-1.61492	ANTXR2 anthrax toxin receptor 2
NM_001076987	-2.45719	PLAC8 placenta-specific 8
NM_001191261	-2.58416	IRF1 interferon regulatory factor 1
NM_001102219	-2.67067	NLRP3 NLR family, pyrin domain containing 3
NM_001024541	2.09723	RPS15 ribosomal protein S15
NM_001033619	1.80698	RPL18A ribosomal protein L18a
NM_001034735	-2.604	CD74 CD74 molecule, major histocompatibility complex, class II invariant chain
NM_174031	0.6777	CTSB cathepsin B
NM_001163412	-4.25408	CD274 CD274 molecule
NM_001192415	-1.68685	TMEM2 transmembrane protein 2
NM_001192170	-2.66587	TNFAIP3 tumor necrosis factor, alpha-induced protein 3
NM_001192936	-1.65672	PRDM1 PR domain containing 1, with ZNF domain
NM_001012680	-2.01784	BoLA-DRB3 major histocompatibility complex, class II, DRB3
NM_001078142	-3.52377	IFITM1 interferon induced transmembrane protein 1 (9-27)
NM_174788	1.99309	RPLP2 ribosomal protein, large, P2
NM_001105455	2.42289	RPL39 ribosomal protein L39
NM_001191261	-2.62437	IRF1 interferon regulatory factor 1
NM_001163778	4.12926	FN1 fibronectin 1
NM_174032	4.87727	CTSL2 cathepsin L2
NM_001017950	4.27879	FSTL1 follistatin-like 1
NM_001038503	1.71202	SSR4 signal sequence receptor, delta
NR_001464	-2.83977	XIST X (inactive)-specific transcript

## Sheet: Sheet6
GI	logConc	logFC	p.value
41409614	-10.6069	-6.76955	2.79e-08
41409394	-10.8973	-5.33393	3.21e-06
41406855	-30.7674	38.4973	4.88e-05
41406208	-30.8185	38.3952	6.54e-05
41409393	-9.16874	-4.27578	6.72e-05
41409615	-9.48921	-4.25368	7.29e-05
41407783	-30.9217	38.1888	0.000124404
41407814	-30.9329	38.1664	0.000131762
41406853	-30.9414	38.1494	0.000139649
41406542	-30.9616	38.1089	0.00015719
41407889	-30.9616	38.1089	0.00015719
41407067	-31.0228	37.9866	0.00022819
41408468	-31.026	37.9802	0.00022819
41410233	-31.0966	37.8388	0.000341327
41406394	-31.1038	37.8246	0.000366211
41406674	-31.1073	37.8174	0.000366211
41407534	-31.1038	37.8246	0.000366211
41409323	-31.1329	37.7663	0.000422832
41407124	-10.6297	-3.67244	0.000473611
41408315	-13.0318	4.47487	0.000478839
41406876	-31.1594	37.7133	0.000490281
41408211	-31.1672	37.6978	0.000528821
41409846	-13.0483	4.44196	0.000535559
41407528	-31.179	37.6742	0.000571051
41407998	-31.1991	37.634	0.000617389
41406749	-31.2239	37.5842	0.000724349
41407093	-31.2282	37.5758	0.000724349
41408145	-31.2282	37.5758	0.000724349
41408887	-31.2197	37.5927	0.000724349
41407914	-31.2453	37.5414	0.000786117
41408403	-31.241	37.5501	0.000786117
41407556	-31.2497	37.5327	0.000854309
41408736	-31.2585	37.5151	0.000854309
41407125	-10.0247	-3.45392	0.000862776
41409946	-31.281	37.4702	0.00101324
41409740	-31.2995	37.4332	0.00110593
41408689	-31.3137	37.4048	0.00120896
41409944	-31.3233	37.3856	0.00120896
41409843	-13.1938	4.15091	0.00122656
41407953	-13.977	4.5845	0.00124255
41409436	-31.333	37.3661	0.00132372
41409834	-13.218	4.10258	0.00140414
41409849	-10.9638	3.44103	0.00143048
41407858	-31.3479	37.3363	0.00145178
41406130	-13.2286	4.08137	0.00150443
41406455	-31.3734	37.2853	0.00159499
41410442	-31.3631	37.3059	0.00159499
41406218	-31.3786	37.2749	0.00175545
41407079	-31.3891	37.2539	0.00175545
41407588	-31.3891	37.2539	0.00175545
41408075	-31.3786	37.2749	0.00175545
41407386	-31.3945	37.2432	0.00193565
41407587	-31.3945	37.2432	0.00193565
41407663	-31.3998	37.2325	0.00193565
41409926	-31.4052	37.2217	0.00193565
41409462	-13.2803	3.97801	0.00200207
41407185	-31.4161	37.1998	0.00213847
41408919	-11.5032	-3.18308	0.00223312
41407818	-14.0882	4.3621	0.00231027
41409228	-31.4442	37.1437	0.0023673
41406336	-14.1121	4.31441	0.00258195
41407892	-31.4675	37.0971	0.00262608
41408895	-31.4558	37.1206	0.00262608
41409543	-31.4558	37.1206	0.00262608
41408128	-12.5131	3.51235	0.00272271
41407306	-31.4794	37.0733	0.0029195
41408170	-31.4794	37.0733	0.0029195
41407795	-12.0448	-3.11384	0.00313274
41406288	-31.5039	37.0244	0.00325308
41409487	-31.5101	37.0119	0.00325308
41408292	-12.5538	3.43082	0.00343652
41408190	-13.3785	3.78153	0.00344411
41407477	-13.3829	3.77274	0.00358847
41406328	-31.5228	36.9866	0.00363335
41408599	-31.5292	36.9737	0.00363335
41408604	-31.5228	36.9866	0.00363335
41408973	-31.5292	36.9737	0.00363335
41409151	-31.5228	36.9866	0.00363335
41410001	-31.5422	36.9477	0.0040681
41409928	-10.2336	-2.91239	0.00420989
41406381	-13.4168	3.70499	0.00424336
41408474	-13.4168	3.70499	0.00424336
41406903	-11.5257	-2.93188	0.00428301
41409832	-11.7058	3.12695	0.00433404
41406267	-31.5689	36.8943	0.00456664
41408121	-31.5621	36.9079	0.00456664
41409319	-31.5554	36.9213	0.00456664
41409539	-31.5689	36.8943	0.00456664
41410021	-31.5689	36.8943	0.00456664
41410032	-31.5621	36.9079	0.00456664
41407951	-13.4308	3.67698	0.00462412
41409768	-13.4355	3.66752	0.00462412
41408073	-5.04342	-2.80567	0.00500429
41409854	-12.1094	3.14978	0.00503828
41407033	-13.4523	3.63391	0.00504646
41408645	-13.4451	3.64841	0.00504646
41409591	-31.5966	36.8388	0.00514013
41406630	-14.2595	4.0195	0.00568244
41406770	-31.6109	36.8102	0.00580199
41407794	-11.3212	-2.81902	0.00592086
41408099	-13.4922	3.55401	0.00632157
41407343	-14.4745	-3.58041	0.00644057
41410067	-12.9689	-2.90903	0.00649371
41407057	-31.6329	36.7663	0.00656849
41407064	-31.6479	36.7362	0.00656849
41409544	-31.6255	36.7811	0.00656849
41409914	-31.6329	36.7663	0.00656849
41410388	-31.6404	36.7514	0.00656849
41406857	-12.6754	3.18777	0.00657212
41410374	-13.1136	-2.97634	0.00662095
41406963	-11.2407	2.88719	0.00671817
41408593	-13.5157	3.50705	0.00727216
41407805	-14.3056	3.92738	0.00744011
41407320	-31.6556	36.721	0.00745936
41407558	-31.6556	36.721	0.00745936
41408543	-31.6633	36.7055	0.00745936
41409186	-31.6556	36.721	0.00745936
41409820	-31.6556	36.721	0.00745936
41408920	-11.6083	-2.76682	0.00758406
41406930	-12.7041	3.13039	0.00765501
41407474	-12.7023	3.13383	0.00765501
41406703	-31.8998	36.2325	0.00775791
41407542	-31.9107	36.2108	0.00775791
41408015	-31.9107	36.2108	0.00775791
41408489	-31.9107	36.2108	0.00775791
41409801	-31.8998	36.2325	0.00775791
41410189	-31.8998	36.2325	0.00775791
41408621	-12.7075	3.12349	0.00789648
41408876	-14.3216	3.89532	0.00797681
41409835	-12.7145	3.10959	0.0081471
41408683	-13.0414	3.28584	0.00827809
41408302	-13.5427	3.45301	0.00839866
41406232	-31.695	36.6421	0.00849872
41407186	-31.6869	36.6582	0.00849872
41408687	-31.679	36.6742	0.00849872
41409776	-31.6869	36.6582	0.00849872
41406466	-12.4229	3.04894	0.00852565
41409923	-14.338	3.86253	0.00856043
41407919	-13.5511	3.4364	0.00881972
41408460	-13.5595	3.41959	0.00881972
41407730	-12.2193	2.93002	0.00900379
41407205	-31.9329	36.1664	0.0091954
41407219	-31.9442	36.1437	0.0091954
41407861	-31.9442	36.1437	0.0091954
41408262	-31.9442	36.1437	0.0091954
41408851	-31.9217	36.1888	0.0091954
41409285	-31.9217	36.1888	0.0091954
41409888	-31.9442	36.1437	0.0091954
41410358	-31.9329	36.1664	0.0091954
41410394	-31.9442	36.1437	0.0091954
41406964	-12.7375	3.06344	0.00924955
41407561	-12.7393	3.05983	0.00924955
41406129	-13.5651	3.40827	0.00926623
41408694	-9.12379	-2.57833	0.00956092
41406196	-13.1266	3.1154	0.00964685
41406827	-31.7031	36.6258	0.00971612
41406829	-31.7197	36.5927	0.00971612
41408112	-31.7197	36.5927	0.00971612
41408828	-31.7282	36.5758	0.00971612
41409227	-31.7114	36.6093	0.00971612
41409964	-31.7031	36.6258	0.00971612
41410183	-13.5766	3.38537	0.00974001
41408452	-14.3719	3.79463	0.00988831
41409297	-14.3719	3.79463	0.00988831
41410431	-11.6915	2.81572	0.00999884
41406436	-12.7576	3.02321	0.0101946
41406846	-13.5824	3.37378	0.010243
41407229	-12.312	-2.65636	0.0103397
41408623	-11.873	2.79245	0.0107156
41408749	-12.7689	3.00079	0.0108889
41409171	-31.9915	36.049	0.0109637
41409809	-31.9794	36.0733	0.0109637
41409867	-31.9915	36.049	0.0109637
41406184	-11.001	-2.57276	0.011242
41407358	-13.1623	3.04408	0.011375
41406805	-14.394	3.75051	0.0114698
41407176	-13.7841	-2.84345	0.0114698
41407475	-12.786	2.96648	0.0116404
41408693	-11.6831	-2.54357	0.0123158
41408937	-10.8015	-2.52043	0.0123242
41406911	-13.1795	3.00955	0.0123768
41406483	-31.781	36.4702	0.0128396
41407107	-31.7719	36.4883	0.0128396
41407206	-31.7629	36.5062	0.0128396
41407577	-31.781	36.4702	0.0128396
41407625	-31.781	36.4702	0.0128396
41409071	-31.7719	36.4883	0.0128396
41409166	-31.781	36.4702	0.0128396
41406370	-32.0039	36.0244	0.013155
41406475	-32.0039	36.0244	0.013155
41406812	-32.0039	36.0244	0.013155
41409369	-32.0039	36.0244	0.013155
41409491	-32.0164	35.9993	0.013155
41409567	-32.0292	35.9737	0.013155
41410170	-32.0292	35.9737	0.013155
41406568	-11.7979	-2.56711	0.0133258
41408486	-12.8176	2.9034	0.0138071
41407688	-10.3709	-2.46177	0.0138985
41407453	-12.5373	-2.62481	0.0139823
41408893	-13.6462	3.24614	0.0140058
41409507	-12.1586	-2.56334	0.0144048
41408933	-11.3908	-2.46012	0.0147634
41407255	-13.6526	3.23337	0.0147834
41406775	-12.8339	2.8708	0.0148066
41406237	-31.8089	36.4143	0.0148472
41407963	-31.8185	36.3952	0.0148472
41407993	-31.8089	36.4143	0.0148472
41408456	-31.7902	36.4518	0.0148472
41408649	-31.7902	36.4518	0.0148472
41409657	-31.8185	36.3952	0.0148472
41410257	-31.7902	36.4518	0.0148472
41409927	-11.2804	-2.44114	0.0156589
41406298	-32.0554	35.9213	0.0158914
41406826	-32.0422	35.9477	0.0158914
41407210	-32.0554	35.9213	0.0158914
41407226	-32.0554	35.9213	0.0158914
41407249	-32.0554	35.9213	0.0158914
41407616	-32.0554	35.9213	0.0158914
41408889	-32.0554	35.9213	0.0158914
41409893	-32.0422	35.9477	0.0158914
41410353	-32.0554	35.9213	0.0158914
41406593	-11.8196	-2.44548	0.0160408
41407069	-12.8569	2.82473	0.0164725
41408162	-13.6754	3.18777	0.0164988
41408867	-14.4846	3.56934	0.0169521
41406156	-12.6023	2.69012	0.0172031
41408825	-31.8479	36.3363	0.0172414
41409866	-31.8379	36.3562	0.0172414
41408253	-13.6955	3.14751	0.0174451
41408579	-13.6955	3.14751	0.0174451
41408249	-13.2448	2.87902	0.0175996
41408191	-12.8676	2.80329	0.0177078
41408643	-12.8698	2.79897	0.0177078
41409229	-10.8704	2.4579	0.017884
41408131	-12.8763	2.78591	0.0183667
41406448	-14.4897	3.55914	0.018397
41407662	-11.2319	-2.38297	0.018641
41406818	-12.3633	2.64198	0.0187856
41406661	-12.8807	2.77714	0.019055
41408628	-12.8851	2.76832	0.019055
41407692	-12.8318	-2.52596	0.0191635
41406230	-32.0826	35.8668	0.0193372
41406894	-32.1109	35.8102	0.0193372
41408104	-32.0826	35.8668	0.0193372
41409566	-32.0826	35.8668	0.0193372
41409569	-32.1255	35.7811	0.0193372
41408554	-11.0257	-2.33159	0.0194763
41406371	-13.7162	3.10609	0.0195392
41407030	-13.7127	3.11308	0.0195392
41407837	-13.7197	3.09907	0.0195392
41407948	-13.7197	3.09907	0.0195392
41408363	-12.5838	-2.44291	0.0196893
41407391	-11.5867	-2.35093	0.0198825
41406215	-31.8682	36.2957	0.0201114
41406562	-31.8682	36.2957	0.0201114
41408401	-31.858	36.3161	0.0201114
41408758	-31.8682	36.2957	0.0201114
41409416	-31.8682	36.2957	0.0201114
41409632	-31.858	36.3161	0.0201114
41410380	-31.8682	36.2957	0.0201114
41406870	-12.8962	2.74602	0.0205261
41410375	-11.4992	-2.32132	0.0211288
41406809	-13.2841	2.80041	0.0211839
41408295	-13.2841	2.80041	0.0211839
41407664	-12.3895	2.58951	0.0215654
41407028	-13.7339	3.07064	0.0219397
41408210	-13.7339	3.07064	0.0219397
41409823	-13.7411	3.05621	0.0219397
41410307	-13.2987	2.77126	0.0222118
41407656	-12.0733	-2.32325	0.0222657
41408005	-10.0631	-2.24955	0.0229878
41406127	-12.6627	2.56934	0.0230161
41409387	-12.6586	2.57744	0.0230161
41406364	-13.7484	3.04164	0.023271
41407013	-13.3698	-2.54088	0.023271
41408748	-13.7448	3.04894	0.023271
41407113	-13.0525	-2.48525	0.0232996
41409728	-9.35967	-2.22557	0.023616
41408849	-14.5483	3.44196	0.0237017
41406352	-32.1556	35.721	0.0237154
41406591	-32.1711	35.6899	0.0237154
41409407	-32.1711	35.6899	0.0237154
41410117	-32.1404	35.7514	0.0237154
41410338	-32.1556	35.721	0.0237154
41410402	-32.1556	35.721	0.0237154
41409913	-12.0318	2.47487	0.0237363
41407334	-12.4168	2.53507	0.0241469
41406774	-13.3135	2.74152	0.0244515
41409827	-13.3135	2.74152	0.0244515
41407096	-13.7595	3.0195	0.0246996
41408331	-13.7595	3.0195	0.0246996
41408864	-13.7632	3.01205	0.0246996
41409917	-13.7595	3.0195	0.0246996
41410047	-13.767	3.00455	0.0246996
41410049	-12.0455	2.44749	0.0254128
41408289	-12.4272	2.51411	0.025575
41406893	-12.9475	2.64359	0.0258247
41407478	-12.9451	2.64841	0.0258247
41408794	-12.9499	2.63876	0.0258247
41407400	-14.5651	3.40827	0.0258626
41409845	-11.6347	2.35033	0.0260406
41409860	-11.6336	2.35247	0.0260406
41408201	-13.7745	2.98944	0.0262337
41409204	-13.7783	2.98183	0.0262337
41406574	-11.847	-2.26464	0.0265852
41408294	-12.2473	2.42922	0.0266636
41407735	-11.5131	2.34242	0.0269148
41407972	-11.7686	2.3574	0.0278406
41408921	-10.298	-2.16809	0.0279247
41407619	-11.7319	-2.21304	0.02793
41409224	-14.5882	3.3621	0.028262
41407029	-13.3411	2.68637	0.0283365
41407540	-13.3411	2.68637	0.0283365
41409775	-13.3442	2.68012	0.0283365
41410400	-12.9745	2.58951	0.0290787
41407969	-11.1344	2.26978	0.0292371
41407016	-10.5527	-2.15566	0.0293129
41406936	-32.2197	35.5927	0.0293322
41407208	-32.2197	35.5927	0.0293322
41407375	-32.2031	35.6258	0.0293322
41407398	-32.2197	35.5927	0.0293322
41409170	-32.2197	35.5927	0.0293322
41409772	-32.2197	35.5927	0.0293322
41410342	-32.2197	35.5927	0.0293322
41406820	-12.4578	2.45301	0.029608
41407761	-13.8016	2.93529	0.029656
41407743	-13.3569	2.6548	0.0297918
41409442	-10.8128	-2.16537	0.0299697
41409749	-7.49658	-2.10775	0.0307296
41406889	-14.6	3.33845	0.0309309
41406879	-13.3665	2.63553	0.0313367
41409290	-13.3665	2.63553	0.0313367
41407051	-12.4726	2.42334	0.0314302
41407897	-11.3117	-2.17359	0.0314369
41406349	-13.8095	2.91943	0.0315652
41406801	-13.8135	2.91144	0.0315652
41407261	-13.8095	2.91943	0.0315652
41409251	-13.8176	2.9034	0.0315652
41409715	-13.8216	2.89532	0.0315652
41407875	-12.687	-2.23646	0.0318572
41410362	-12.687	-2.23646	0.0318572
41407230	-11.9726	-2.19137	0.0321148
41407952	-12.2901	2.34355	0.0321336
41408469	-12.7308	2.43305	0.0324497
41406941	-11.7987	2.29733	0.0325663
41409035	-10.6268	-2.11594	0.0328341
41406473	-12.2918	2.34015	0.0330196
41407444	-12.2952	2.33333	0.0330196
41407549	-13.8297	2.87902	0.0336221
41407747	-13.8297	2.87902	0.0336221
41409601	-13.8257	2.88719	0.0336221
41406789	-12.7375	2.41959	0.0336258
41408354	-14.6243	3.28995	0.0339049
41406821	-12.2969	2.32991	0.0339348
41407167	-13.0026	2.53333	0.0342087
41406799	-12.4916	2.38537	0.0344196
41408626	-12.4878	2.39305	0.0344196
41409915	-12.4916	2.38537	0.0344196
41408614	-11.0784	-2.11409	0.0347281
41406573	-9.35351	-2.06525	0.0348201
41408487	-12.7489	2.39687	0.0348529
41408297	-12.3056	2.31267	0.0348802
41407112	-12.4451	-2.16537	0.035197
41409453	-10.2434	-2.08045	0.0352689
41408285	-13.0157	2.50705	0.0356548
41408529	-13.8421	2.85422	0.0358403
41407620	-12.182	-2.16537	0.0358571
41409933	-12.309	2.30572	0.0358571
41407928	-10.718	-2.06734	0.0364054
41406955	-11.4911	-2.10952	0.0364575
41406539	-32.2541	35.5239	0.0366133
41407425	-32.2367	35.5587	0.0366133
41408803	-32.2541	35.5239	0.0366133
41409997	-32.2541	35.5239	0.0366133
41406741	-11.0261	-2.08445	0.0371859
41407055	-14.6367	3.26508	0.0372247
41408291	-12.7628	2.36912	0.0374704
41409334	-11.83	2.23465	0.0375002
41407966	-12.1351	2.26821	0.0380728
41407115	-13.8548	2.82898	0.0382342
41410176	-13.8548	2.82898	0.0382342
41406962	-13.4168	2.53507	0.0385499
41406967	-13.4099	2.54887	0.0385499
41408713	-13.0291	2.48028	0.0387706
41407976	-11.4386	-2.05469	0.0391001
41407732	-12.1414	2.25564	0.0400101
41408287	-12.143	2.25248	0.0400101
41407598	-12.3357	2.25248	0.0401037
41407742	-14.7521	-2.58041	0.0402014
41410448	-14.8056	-2.68733	0.0402014
41409210	-13.04	2.45851	0.0404492
41409916	-11.6004	2.16778	0.040498
41408243	-13.4308	2.50705	0.0406509
41406177	-13.8676	2.80329	0.0408203
41408314	-13.8763	2.78591	0.0408203
41408449	-13.8676	2.80329	0.0408203
41406192	-14.6623	3.214	0.0409377
41407070	-12.1494	2.23977	0.0410224
41408176	-12.1462	2.24614	0.0410224
41409279	-12.3448	2.23429	0.0412569
41409856	-12.3448	2.23429	0.0412569
41406951	-12.5271	2.31441	0.0414753
41409541	-12.0077	2.18335	0.0418312
41407977	-10.6279	-2.0051	0.0418765
41408077	-13.0511	2.4364	0.0422146
41408353	-13.0538	2.43082	0.0422146
41409805	-13.0538	2.43082	0.0422146
41408610	-12.3484	2.22694	0.0424496
41409075	-12.2084	-2.05316	0.0424496
41408041	-11.5805	-2.02346	0.0428762
41409604	-13.4343	2.49996	0.042889
41409660	-13.4415	2.48568	0.042889
41409837	-11.5131	2.11147	0.0432222
41409074	-13.3807	-2.22286	0.043346
41406908	-12.6243	-2.11093	0.0434396
41407102	-12.7962	2.30223	0.0434396
41407840	-13.8851	2.76832	0.0436165
41406869	-13.0566	2.42521	0.0440722
41406592	-12.5773	-2.12585	0.0448487
41408577	-12.8061	2.28254	0.0451038
41408863	-12.1704	2.19767	0.0453879
41407352	-13.068	2.40258	0.0460273
41406922	-10.3946	-1.96672	0.0460837
41406777	-32.2902	35.4518	0.0461582
41408772	-32.3281	35.3758	0.0461582
41409945	-32.2902	35.4518	0.0461582
41410174	-12.1754	2.18777	0.0465638
41406885	-13.903	2.73247	0.0466425
41408279	-13.8985	2.74152	0.0466425
41409559	-13.903	2.73247	0.0466425
41409831	-12.5581	2.25248	0.0471386
41406123	-13.9897	2.55914	0.0472424
41409804	-13.9846	2.56934	0.0472424
41408912	-13.1136	-2.18448	0.0472893
41407446	-11.7612	2.09715	0.0475067
41408248	-11.5338	2.07009	0.0478661
41406281	-13.767	-2.16537	0.0479441
41408209	-12.5623	2.24402	0.0486947
41408905	-12.1854	2.16778	0.0490258
41409147	-10.8739	2.00598	0.0492092
41407024	-14.7023	3.13383	0.0497701
41406229	-13.9214	2.69571	0.0499205
41406509	-13.9168	2.70499	0.0499205
41406786	-13.9214	2.69571	0.0499205
41407148	-13.9214	2.69571	0.0499205
41407636	-13.9122	2.71421	0.0499205
41407796	-12.0191	-1.99545	0.0499516
41406450	-13.0941	2.35033	0.0502547
161611209	-11.8929	2.10889	0.0503035
41406154	-12.5751	2.21833	0.0503119
41409534	-12.573	2.22264	0.0503119
41409939	-11.4726	-1.96945	0.0504086
41408114	-13.4745	2.41959	0.0505349
41406746	-14	2.53853	0.0508653
41407817	-14	2.53853	0.0508653
41408282	-14.0052	2.52811	0.0508653
41408592	-14.0052	2.52811	0.0508653
41409662	-14.0052	2.52811	0.0508653
41410180	-13.9948	2.54887	0.0508653
41410034	-10.152	-1.91914	0.0511645
41408042	-11.3092	-1.94129	0.0514007
41406179	-12.5795	2.20967	0.051993
41407960	-12.5773	2.214	0.051993
41408192	-12.5773	2.214	0.051993
41406948	-12.396	2.13187	0.0520457
41407563	-12.394	2.1358	0.0520457
41409006	-11.1659	-1.9254	0.0522193
41406149	-13.103	2.33248	0.05254
41406214	-13.1	2.33845	0.05254
41406442	-13.103	2.33248	0.05254
41408281	-12.8364	2.22178	0.0525628
41407184	-12.2075	2.12349	0.0530139
41406785	-13.9355	2.66752	0.0534748
41407037	-13.9261	2.68637	0.0534748
41407961	-13.9308	2.67698	0.0534748
41408252	-12.3979	2.12793	0.0536171
41407476	-12.586	2.19657	0.053741
41407733	-12.5838	2.20095	0.053741
41408978	-12.586	2.19657	0.053741
41409839	-12.5838	2.20095	0.053741
41409833	-11.4661	1.99161	0.053955
41408428	-12.4099	2.10409	0.055245
41410417	-13.1383	-2.07791	0.0553287
41406395	-12.5948	2.17892	0.0555589
41408750	-12.5926	2.18335	0.0555589
41406975	-12.0724	2.05379	0.0555958
41408808	-10.8143	-1.8747	0.0564444
41406122	-13.4935	2.38152	0.0565339
41406793	-13.4935	2.38152	0.0565339
41407740	-13.4974	2.37378	0.0565339
41408663	-13.5013	2.36601	0.0565339
41409426	-13.5052	2.35819	0.0565339
41406604	-12.8574	2.17981	0.0568359
41410404	-12.8574	2.17981	0.0568359
41406155	-13.9499	2.63876	0.0573324
41409280	-13.9451	2.64841	0.0573324
41409943	-13.9451	2.64841	0.0573324
41410348	-13.9499	2.63876	0.0573324
41408320	-13.1243	2.28995	0.0574904
41408582	-11.3784	1.96802	0.0578872
41406171	-9.48881	-1.83998	0.0584677
41407010	-11.9287	2.03724	0.0586216
41408058	-12.194	-1.93831	0.058821
41407895	-32.3479	35.3363	0.0588235
41408766	-32.3682	35.2957	0.0588235
41410129	-32.3682	35.2957	0.0588235
41410188	-32.3891	35.2539	0.0588235
41409988	-10.9892	1.91624	0.0588886
41406356	-12.0196	-1.9195	0.0590533
41407031	-12.8681	2.15836	0.059126
41406817	-14.0264	2.48568	0.0591473
41407482	-14.0318	2.47487	0.0591473
41408122	-14.0318	2.47487	0.0591473
41408810	-14.0264	2.48568	0.0591473
41410169	-14.0427	2.45301	0.0591473
41410272	-14.0264	2.48568	0.0591473
41410326	-11.7236	-1.89236	0.0593832
41408553	-10.5522	-1.85358	0.0596021
41407511	-13.5131	2.34242	0.0598476
41409461	-13.5091	2.35033	0.0598476
41409004	-11.8357	-1.91745	0.0599383
41406728	-13.1336	2.27134	0.0601715
41408359	-13.1305	2.27757	0.0601715
41408425	-12.4261	2.07167	0.060491
41407215	-14.7595	3.0195	0.0609522
41408045	-14.1526	-2.10648	0.0609522
41408513	-14.7595	3.0195	0.0609522
41409829	-11.3105	1.91744	0.0611416
41407964	-11.9391	2.01652	0.0612901
41409857	-11.9406	2.01354	0.0612901
41407846	-12.6174	2.13383	0.0614652
41409120	-11.1472	1.9043	0.0615194
41407678	-13.9695	2.5995	0.0615234
41407830	-13.9695	2.5995	0.0615234
41409219	-13.9645	2.60941	0.0615234
41409577	-13.9645	2.60941	0.0615234
41409934	-10.7414	1.88583	0.0616616
41408290	-11.9618	1.9711	0.0620072
41406859	-12.243	2.05258	0.0622025
41407041	-12.4364	2.05103	0.062369
41408717	-11.7166	1.93529	0.062443
41408202	-10.8681	1.88348	0.0627836
41410112	-13.143	2.25248	0.0630015
41406115	-14.8633	-2.35802	0.0635528
41406961	-11.7206	1.92738	0.0636784
41406646	-14.0483	2.44196	0.0638822
41406830	-14.0595	2.41959	0.0638822
41408107	-14.0538	2.43082	0.0638822
41408472	-14.0483	2.44196	0.0638822
41408688	-14.0595	2.41959	0.0638822
41409326	-14.0538	2.43082	0.0638822
41409635	-14.0595	2.41959	0.0638822
41409808	-14.0595	2.41959	0.0638822
41409872	-12.4385	2.04686	0.0643162
41408014	-9.97098	-1.8028	0.0650333
41406915	-13.1795	-1.99545	0.0650351
41408147	-12.2558	2.02692	0.0656751
41407851	-12.6359	2.09672	0.065816
41409425	-12.6312	2.10609	0.065816
41410182	-12.6312	2.10609	0.065816
41407867	-13.1558	2.22694	0.06599
41408213	-13.1558	2.22694	0.06599
41408880	-13.1558	2.22694	0.06599
41407090	-13.9745	2.58951	0.0660811
41407831	-13.9795	2.57946	0.0660811
41408464	-12.1088	1.98098	0.0660974
41406187	-12.8929	2.10889	0.0666794
41408707	-10.9094	-1.81378	0.0667299
41406662	-12.2879	1.96262	0.0667589
41409062	-12.286	1.96648	0.0667589
41408125	-11.1511	-1.80836	0.066931
41409822	-13.5414	2.28584	0.0671897
41406423	-14.7899	2.95875	0.0676478
41409680	-14.7977	2.94315	0.0676478
41410097	-14.7745	2.98944	0.0676478
41410218	-14.7977	2.94315	0.0676478
41406660	-13.2058	2.12695	0.0678948
41407137	-13.477	-2.03021	0.068015
41407382	-14.6121	-2.3003	0.0685637
41410051	-11.8601	-1.82552	0.0686141
41407498	-15.3985	-2.90234	0.0686499
41406618	-14.0766	2.38537	0.0690714
41407034	-14.0708	2.39687	0.0690714
41407507	-14.0766	2.38537	0.0690714
41407672	-14.0708	2.39687	0.0690714
41408245	-14.0708	2.39687	0.0690714
41409605	-14.0708	2.39687	0.0690714
41410145	-14.0766	2.38537	0.0690714
41410167	-14.0708	2.39687	0.0690714
41408793	-12.2651	2.0083	0.0693788
41409510	-11.6303	-1.83122	0.0694102
41409243	-12.6845	1.99953	0.0696624
41407104	-12.6502	2.06825	0.0705349
41408001	-12.2996	1.93922	0.0706537
41410106	-12.2996	1.93922	0.0706537
41408096	-10.3707	-1.76558	0.0708742
41409681	-13.5538	2.26089	0.0712573
41408995	-12.126	1.94663	0.0713049
41407046	-12.2726	1.99324	0.0713227
41408293	-12.2745	1.98944	0.0713227
41407139	-13.2162	2.10609	0.0713384
41409940	-10.4534	-1.7691	0.0714918
41406816	-12.6896	1.98944	0.0722318
41408654	-12.55	-1.84923	0.0722318
41408724	-12.55	-1.84923	0.0722318
41409853	-12.6947	1.97928	0.0722318
41409552	-11.3633	-1.8028	0.0723664
41408319	-13.1754	2.18777	0.0724842
41410259	-11.6122	-1.79515	0.0726235
41409861	-11.0362	1.82217	0.0726501
41408254	-12.3056	1.92738	0.0727013
41409907	-12.6598	2.04894	0.0730434
41409508	-10.1518	-1.74255	0.0730897
41406978	-11.6331	1.87143	0.0734611
41406756	-10.4603	-1.75516	0.0740364
41408569	-12.606	-1.84345	0.074118
41407985	-11.7058	-1.79192	0.0742422
41406952	-10.1746	1.77047	0.0742873
41407637	-14.0882	2.3621	0.0747653
41407970	-14.1	2.33845	0.0747653
41408263	-14.0941	2.35033	0.0747653
41408886	-14.0882	2.3621	0.0747653
41409750	-14.0824	2.37378	0.0747653
41410173	-14.1	2.33845	0.0747653
41406856	-12.3115	1.91544	0.0748192
41407106	-12.3135	1.91144	0.0748192
41406626	-12.6998	1.96905	0.0749136
41406831	-12.7023	1.96391	0.0749136
41408528	-13.2304	2.0778	0.0749899
41409844	-13.2339	2.07064	0.0749899
41407812	-12.1418	1.915	0.0750458
41408011	-14.8216	2.89532	0.0752296
41408159	-14.8216	2.89532	0.0752296
41408574	-14.8135	2.91144	0.0752296
41409634	-14.8216	2.89532	0.0752296
41408587	-12.9214	2.05186	0.0753979
41407885	-13.5708	2.22694	0.0756183
41406615	-12.6696	2.02938	0.0756578
41407072	-11.3014	-1.78018	0.075745
41406266	-32.4329	35.1664	0.0758514
41406880	-32.4794	35.0733	0.0758514
41408175	-32.4329	35.1664	0.0758514
41408205	-32.4329	35.1664	0.0758514
41409144	-32.4329	35.1664	0.0758514
41410293	-32.4329	35.1664	0.0758514
41407731	-13.1887	2.16106	0.0760125
41408242	-13.1887	2.16106	0.0760125
41408268	-13.1854	2.16778	0.0760125
41410181	-13.1887	2.16106	0.0760125
41407671	-12.0144	1.86584	0.0765375
41408836	-13.2092	-1.87997	0.0768163
41408485	-12.4836	1.95653	0.0776274
41406664	-12.7075	1.95357	0.0777134
41410175	-11.767	1.83463	0.0777613
41408556	-10.4068	-1.7309	0.0781623
41407450	-10.5122	-1.71534	0.0782723
41407335	-12.6721	2.02445	0.078383
41409551	-12.677	2.01453	0.078383
41408283	-12.0211	1.85255	0.0783878
41409983	-12.0194	1.85588	0.0783878
41406186	-12.9361	2.02247	0.078598
41406959	-12.9272	2.04017	0.078598
41408629	-12.9302	2.0343	0.078598
41410265	-11.7537	-1.75356	0.0786341
41406887	-9.97758	-1.71614	0.0786528
41410428	-11.5535	1.8168	0.0786773
41408515	-13.2448	2.04894	0.0788635
41408436	-12.1526	1.89352	0.0790201
41409478	-13.4099	-1.89591	0.0791778
41408149	-12.3277	1.88311	0.079277
41409005	-9.93285	-1.70684	0.0796774
41407431	-13.1989	2.14069	0.0797449
41408152	-13.2023	2.13383	0.0797449
41409719	-13.1989	2.14069	0.0797449
41409887	-13.1989	2.14069	0.0797449
41407926	-12.4971	1.92965	0.0801495
41407718	-12.0244	1.84585	0.080291
41410036	-13.3135	-1.90234	0.0802973
41406117	-12.7206	1.92738	0.0806373
41406860	-12.7153	1.93791	0.0806373
41407091	-12.7153	1.93791	0.0806373
41408102	-12.718	1.93266	0.0806373
41408169	-12.718	1.93266	0.0806373
41406892	-14.1121	2.31441	0.0810207
41407997	-14.1121	2.31441	0.0810207
41408284	-14.106	2.32648	0.0810207
41408447	-14.1121	2.31441	0.0810207
41408752	-14.1121	2.31441	0.0810207
41409529	-14.1181	2.30223	0.0810207
41410166	-14.1181	2.30223	0.0810207
41407359	-12.3359	1.86667	0.0816228
41409726	-13.643	-1.91745	0.0823485
41410059	-12.4993	1.92512	0.0827686
41409899	-11.3673	-1.70594	0.0827884
41407430	-13.2595	2.0195	0.0829748
41407364	-13.5483	-1.95892	0.0834835
41407888	-11.8915	1.83667	0.0835566
41406511	-14.838	2.86253	0.0838342
41407589	-14.8297	2.87902	0.0838342
41410386	-14.838	2.86253	0.0838342
41407318	-16.767	-2.99545	0.0839161
41409518	-11.3993	-1.71588	0.0839405
41409268	-12.3421	1.85422	0.0840507
41407548	-12.0379	1.81876	0.0842631
41406771	-11.787	1.79463	0.0844023
41406188	-13.5971	2.17448	0.0853209
41406388	-13.5971	2.17448	0.0853209
41409912	-11.8946	1.83052	0.0854194
41406385	-12.9481	1.99853	0.0854907
41408095	-11.9163	-1.71305	0.0866017
41406751	-12.7339	1.90071	0.0868827
41409264	-12.7366	1.89532	0.0868827
41410387	-12.7393	1.88991	0.0868827
41408177	-9.18682	1.66901	0.0870349
41406378	-13.2707	1.99702	0.0873407
41408123	-13.2745	1.98944	0.0873407
41409374	-13.2745	1.98944	0.0873407
41409824	-13.2632	2.01205	0.0873407
41406291	-13.786	-1.95238	0.0879017
41406430	-14.1367	2.26508	0.0879017
41406772	-14.1367	2.26508	0.0879017
41407516	-14.1305	2.27757	0.0879017
41408346	-14.1243	2.28995	0.0879017
41409869	-14.1243	2.28995	0.0879017
41409957	-14.1367	2.26508	0.0879017
41407248	-11.7972	1.77421	0.0879719
41407452	-11.9633	-1.72797	0.0884683
41409060	-11.9578	-1.71691	0.0884683
41409511	-10.9388	-1.67887	0.0886159
41409441	-9.28912	-1.64153	0.088974
41408480	-12.3526	1.83322	0.089166
41408601	-12.3548	1.82898	0.089166
41407845	-12.7475	1.87354	0.0902179
41408718	-11.0262	1.70146	0.0906397
41407569	-13.6151	2.13841	0.0907182
41408580	-13.6151	2.13841	0.0907182
41410332	-12.4916	-1.73241	0.0907722
41408365	-10.3664	-1.65012	0.0907849
41408329	-11.4868	1.7511	0.0913082
41406211	-12.359	1.82047	0.0918605
41408087	-13.2783	1.98183	0.0919791
41408894	-13.286	1.96648	0.0919791
41408330	-11.2407	1.71727	0.0922503
41409010	-14.4596	-1.99545	0.0924884
41406719	-12.0588	1.77714	0.0929222
41409616	-11.3736	-1.66448	0.0930359
41406310	-11.9213	1.77714	0.0933756
41406744	-11.7987	-1.70267	0.0934763
41406815	-14.8548	2.82898	0.0936219
41407904	-14.8807	2.77714	0.0936219
41410198	-14.8548	2.82898	0.0936219
41409781	-11.809	1.75051	0.0936646
41409830	-11.8105	1.74752	0.0936646
41407146	-12.7558	1.85699	0.0937044
41408018	-11.0486	-1.64753	0.0939919
41408305	-12.5318	1.86016	0.0943035
41409792	-9.90101	-1.62333	0.094377
41409410	-11.4019	-1.66614	0.0945242
41410343	-12.2219	-1.71912	0.0947523
41406245	-14.143	2.25248	0.0954804
41407330	-11.4179	1.70268	0.0961838
41409851	-11.1688	1.70499	0.0964487
41410119	-13.3633	-1.8028	0.0965212
41407190	-13.2698	-1.81488	0.0966737
41410327	-13.2841	-1.84345	0.0966737
41406906	-13.1955	-1.85249	0.0968015
41407000	-13.2977	1.94315	0.0969096
41407850	-13.2977	1.94315	0.0969096
41408108	-13.2977	1.94315	0.0969096
41408746	-13.2899	1.95875	0.0969096
41408862	-13.2938	1.95097	0.0969096
41409128	-13.2977	1.94315	0.0969096
41409906	-13.2938	1.95097	0.0969096
41406178	-12.7642	1.84025	0.0973503
41406231	-12.7614	1.84585	0.0973503
41407168	-12.7614	1.84585	0.0973503
41408397	-12.767	1.83463	0.0973503
41406950	-12.3741	1.79028	0.0975416
41409880	-11.568	-1.64454	0.0977333
41408124	-10.7985	1.65378	0.0978144
41406514	-32.5554	34.9213	0.0990712
41406678	-32.5292	34.9737	0.0990712
41406734	-32.5292	34.9737	0.0990712
41407218	-32.5292	34.9737	0.0990712
41408052	-32.5039	35.0244	0.0990712
41408338	-32.5554	34.9213	0.0990712
41408719	-32.5554	34.9213	0.0990712
41410025	-32.5554	34.9213	0.0990712
41409553	-11.705	1.72758	0.0996521
41407532	-11.8241	1.72032	0.0997946
41408348	-11.8241	1.72032	0.0997946
41408068	-11.812	-1.65636	0.0998746
41410208	-12.1121	-1.68559	0.100273
41407004	-11.6147	1.69438	0.101418
41409322	-12.9916	1.91144	0.101529
41409190	-12.9523	-1.70594	0.101818
41408619	-11.8287	1.71114	0.101942
41409978	-13.0271	-1.69059	0.101979
41406312	-13.3016	1.93529	0.102153
41407345	-13.3056	1.92738	0.102153
41407454	-13.3056	1.92738	0.102153
41407483	-13.3095	1.91943	0.102153
41408100	-13.3095	1.91943	0.102153
41408497	-13.3016	1.93529	0.102153
41408888	-13.3056	1.92738	0.102153
41410234	-13.3016	1.93529	0.102153
41406654	-13.6383	2.09201	0.102765
41408265	-13.394	-1.8642	0.102765
41409608	-13.6383	2.09201	0.102765
41408219	-11.4974	-1.62622	0.103122
41409751	-13.606	-1.84345	0.103262
41406427	-15.3985	-2.25848	0.103428
41407956	-12.394	1.75051	0.103639
41406126	-11.7121	1.7135	0.103644
41406865	-14.182	2.17448	0.103838
41407360	-14.1754	2.18777	0.103838
41408078	-14.182	2.17448	0.103838
41408241	-14.1623	2.214	0.103838
41408453	-14.1623	2.214	0.103838
41409721	-14.1754	2.18777	0.103838
41406559	-9.2054	-1.56326	0.104573
41408910	-14.9948	-2.09498	0.104794
41408207	-15.0157	2.50705	0.10503
41408394	-15.0373	2.46398	0.10503
41410039	-15.0157	2.50705	0.10503
41407436	-12.7812	1.80617	0.105153
41406526	-11.2741	1.65054	0.10525
41409873	-13.0078	1.87902	0.106074
41406878	-11.5248	1.67509	0.106575
41407987	-11.7976	-1.62741	0.106592
41406738	-12.9745	-1.75034	0.106828
41407222	-12.3458	-1.66287	0.107141
41407621	-13.0504	-1.73714	0.107259
41408723	-13.0386	-1.71368	0.107259
41407560	-13.3176	1.9034	0.107732
41408878	-13.3257	1.88719	0.107732
41408412	-12.0985	1.69757	0.107951
41409558	-12.0948	1.70499	0.107951
41408691	-11.8442	1.68012	0.108715
41408562	-9.97072	-1.55656	0.108781
41408782	-11.5087	-1.58811	0.108849
41408633	-11.5359	-1.58041	0.109059
41406210	-12.7899	1.78882	0.109329
41409509	-12.6598	-1.69999	0.109329
41409609	-12.7957	1.77714	0.109329
41406835	-13.6526	2.06344	0.109487
41407923	-13.6623	2.04408	0.109487
41409021	-11.959	1.70162	0.109494
41406960	-10.8788	1.61106	0.109498
41409847	-11.7278	1.68204	0.10999
41406858	-12.4099	1.7188	0.110189
41407256	-12.4076	1.72337	0.110189
41408187	-12.4053	1.72793	0.110189
41406357	-11.2979	-1.56711	0.110654
41406225	-11.8505	1.66752	0.111089
41408422	-11.8537	1.66117	0.111089
41409773	-11.8521	1.66435	0.111089
41409826	-12.5733	1.77714	0.111483
41410314	-12.5708	1.78216	0.111483
41408457	-11.2892	1.62035	0.11171
41407836	-10.1652	1.56425	0.111728
41406914	-12.4897	-1.61079	0.111977
41407813	-11.5362	1.65225	0.112316
41406325	-14.1887	2.16106	0.113067
41406463	-13.8548	-1.81488	0.113067
41406575	-13.8548	-1.81488	0.113067
41407076	-14.1887	2.16106	0.113067
41408755	-14.1955	2.14751	0.113067
41409298	-14.1955	2.14751	0.113067
41407973	-11.6418	1.64014	0.113475
41407531	-12.106	1.68262	0.113581
41410100	-11.1112	-1.54536	0.113594
41408477	-13.3339	1.8708	0.113672
41408571	-13.3339	1.8708	0.113672
41408178	-12.7987	1.77126	0.1137
41408180	-12.7987	1.77126	0.1137
41408299	-12.8046	1.75944	0.1137
41407609	-11.6374	-1.58882	0.114127
41408126	-11.6374	-1.58882	0.114127
41408857	-11.2457	-1.56759	0.115114
41408656	-13.3196	-1.71534	0.115588
41410136	-13.3196	-1.71534	0.115588
41409481	-14.1558	-1.77306	0.115794
41406434	-13.0311	1.83237	0.1159
41406966	-13.0311	1.83237	0.1159
41407224	-10.9695	-1.53276	0.116202
41409882	-12.568	-1.64454	0.116697
41407981	-13.682	2.00455	0.116731
41408392	-10.4467	1.55635	0.116742
41407729	-12.4214	1.69571	0.117228
41408351	-12.4261	1.68637	0.117228
41408440	-11.9726	1.6744	0.117386
41408256	-12.251	1.69675	0.118194
41406387	-12.8135	1.74152	0.118276
41406642	-12.8135	1.74152	0.118276
41406712	-12.8075	1.75349	0.118276
41406996	-12.8135	1.74152	0.118276
41408747	-12.8165	1.73549	0.118276
41408535	-10.6697	-1.5159	0.118314
41406725	-10.9962	-1.54266	0.119443
41407618	-15.0708	2.39687	0.119616
41408250	-13.3421	1.85422	0.119999
41408391	-13.3463	1.84585	0.119999
41408482	-13.3505	1.83744	0.119999
41408590	-13.3463	1.84585	0.119999
41409474	-13.3505	1.83744	0.119999
41409611	-13.3548	1.82898	0.119999
41410232	-13.3463	1.84585	0.119999
41409850	-10.5934	1.53784	0.120001
41410092	-10.7791	-1.51546	0.120025
41406998	-11.509	-1.52654	0.120991
41407442	-13.0414	1.81191	0.121211
41410419	-10.5059	1.52681	0.12171
41407342	-12.2015	-1.58041	0.122273
41406663	-12.1309	1.63294	0.122684
41409938	-9.25614	-1.48355	0.122685
41406332	-12.8226	1.72337	0.12307
41408153	-12.8196	1.72944	0.12307
41409810	-12.8257	1.71727	0.12307
41406380	-11.5784	1.56798	0.123204
41407388	-14.2162	2.10609	0.123272
41407748	-14.2232	2.09201	0.123272
41408446	-14.2162	2.10609	0.123272
41408728	-14.2162	2.10609	0.123272
41410149	-14.2162	2.10609	0.123272
41410211	-11.4159	-1.5227	0.123403
41408780	-12.6015	1.72076	0.123548
41409607	-11.4025	1.55854	0.124037
41410354	-13.0824	-1.62622	0.125127
41407896	-12.8115	-1.58041	0.125445
41407179	-17.0595	-3.58041	0.125874
41406633	-11.99	1.63964	0.125951
41407098	-11.7633	1.61093	0.126649
41409816	-13.3633	1.81191	0.126741
41410137	-13.1647	-1.60466	0.126741
41410256	-13.359	1.82047	0.126741
41407810	-13.0552	1.78416	0.126808
41409435	-13.0483	1.7981	0.126808
41409842	-11.6714	1.5809	0.127242
41410199	-11.67	1.58378	0.127242
41406337	-12.6121	1.6997	0.127904
41406339	-12.8349	1.69881	0.128092
41406353	-12.8349	1.69881	0.128092
41406677	-12.8349	1.69881	0.128092
41407734	-12.8318	1.70499	0.128092
41408484	-12.8287	1.71114	0.128092
41408644	-12.8349	1.69881	0.128092
41409562	-12.8349	1.69881	0.128092
41409879	-14.182	-1.82552	0.128578
41406850	-12.4427	1.65321	0.128797
41409610	-12.4427	1.65321	0.128797
41407153	-11.9989	1.62193	0.128967
41408386	-12.5281	-1.56481	0.129104
41406369	-12.1446	1.60545	0.129227
41408113	-12.1426	1.60941	0.129227
41406382	-11.2578	1.52701	0.130314
41408734	-11.8458	-1.49295	0.130323
41406708	-32.6109	34.8102	0.131222
41408267	-32.5826	34.8668	0.131222
41409375	-32.6109	34.8102	0.131222
41409690	-32.6404	34.7514	0.131222
41410372	-32.6404	34.7514	0.131222
41407909	-13.7745	-1.65441	0.131419
41406202	-11.1833	1.52811	0.131919
41410228	-8.67948	-1.44621	0.131961
41407316	-14.9451	2.64841	0.132146
41408853	-14.9645	2.60941	0.132146
41409400	-14.3633	-1.8028	0.132146
41407893	-11.8979	1.57272	0.132429
41409530	-12.6174	1.68905	0.132441
41410162	-12.6174	1.68905	0.132441
41407581	-12.4523	1.63391	0.132946
41406938	-13.7075	1.95357	0.132969
41407211	-13.3763	1.78591	0.133929
41408246	-13.3807	1.77714	0.133929
41409233	-13.3719	1.79463	0.133929
41409561	-13.3719	1.79463	0.133929
41409418	-11.5924	-1.49888	0.13405
41406296	-14.2375	2.06344	0.13457
41406334	-14.2521	2.0343	0.13457
41407913	-14.2521	2.0343	0.13457
41408204	-14.2448	2.04894	0.13457
41409015	-14.2521	2.0343	0.13457
41409194	-14.2448	2.04894	0.13457
41409471	-14.2448	2.04894	0.13457
41406872	-11.7787	1.58024	0.13468
41408182	-11.6875	1.54887	0.134852
41407986	-12.4523	-1.53602	0.135652
41407707	-8.75645	-1.43202	0.135796
41406797	-12.2848	1.62904	0.136037
41406863	-12.1546	1.5855	0.13618
41409476	-13.2918	-1.65985	0.13629
41410223	-13.2651	-1.60641	0.13629
41406301	-15.0941	2.35033	0.136633
41407196	-15.106	2.32648	0.136633
41410040	-13.0373	-1.53602	0.136653
41410127	-13.0373	-1.53602	0.136653
41408463	-12.6309	1.66208	0.137166
41407745	-12.4596	1.61926	0.137251
41409800	-11.7834	1.5709	0.137488
41409107	-11.6904	1.54297	0.137506
41408778	-11.5448	-1.46999	0.137522
41407487	-12.0187	1.58221	0.138532
41406899	-13.687	-1.75444	0.138855
41408276	-12.8569	1.6548	0.138871
41408247	-13.0694	1.75587	0.138932
41407608	-10.5614	-1.43682	0.139801
41407120	-12.3186	-1.49949	0.140148
41408372	-11.4371	1.48947	0.141386
41406324	-13.3985	1.74152	0.141597
41408142	-13.394	1.75051	0.141597
41408586	-13.3851	1.76832	0.141597
41409619	-13.3851	1.76832	0.141597
41408706	-12.467	1.60446	0.14172
41409859	-12.472	1.59451	0.14172
41407808	-12.6363	1.65115	0.142089
41410154	-12.5128	-1.53412	0.142089
41406256	-12.1592	-1.49588	0.142544
41406207	-12.1667	1.56118	0.143574
41409574	-12.1708	1.55299	0.143574
41406470	-12.5602	-1.50068	0.143974
41409094	-12.568	-1.51628	0.143974
41407967	-12.8633	1.64198	0.144655
41406492	-11.9185	1.53159	0.144876
41408417	-11.6174	1.48998	0.145403
41406527	-13.0802	1.73428	0.145499
41409618	-10.7694	-1.41918	0.145774
41410264	-12.6174	-1.48088	0.146025
41406713	-11.446	1.47168	0.146155
41409053	-11.4615	-1.43155	0.146583
41406426	-14.267	2.00455	0.147095
41407118	-14.2595	2.0195	0.147095
41407250	-14.267	2.00455	0.147095
41408266	-14.2595	2.0195	0.147095
41408665	-14.2595	2.0195	0.147095
41408674	-13.9099	-1.62105	0.147095
41408956	-14.2595	2.0195	0.147095
41409214	-14.2595	2.0195	0.147095
41408478	-12.1791	1.53645	0.147445
41408651	-11.9159	-1.4682	0.147506
41406486	-11.9255	1.51762	0.148197
41407595	-11.9255	1.51762	0.148197
41408932	-12.4237	-1.47887	0.148267
41409013	-10.6297	-1.40063	0.148868
41406832	-15.0052	2.52811	0.148924
41408685	-15.0052	2.52811	0.148924
41407097	-12.0354	1.54887	0.148934
41408364	-12.8505	-1.50241	0.149569
41406446	-13.4122	1.71421	0.149782
41406852	-13.403	1.73247	0.149782
41407199	-13.4122	1.71421	0.149782
41408757	-13.4076	1.72337	0.149782
41409852	-13.4122	1.71421	0.149782
41407965	-10.5574	1.42381	0.149892
41408832	-12.0641	1.49154	0.150445
41409052	-10.5427	-1.39935	0.150469
41407116	-12.8698	1.62904	0.150721
41407269	-12.8796	1.60941	0.150721
41410401	-12.8796	1.60941	0.150721
41406507	-12.4897	1.55914	0.151176
41409488	-12.4897	1.55914	0.151176
41408481	-12.1854	1.52392	0.151438
41408608	-13.4897	-1.61079	0.151904
41410076	-10.9745	-1.41049	0.152523
41409459	-14.0824	-1.62622	0.152585
41408434	-12.3135	1.57159	0.152599
41409602	-12.3135	1.57159	0.152599
41409593	-10.0757	-1.37825	0.15318
41407324	-11.4563	1.45107	0.153665
41406241	-12.3403	-1.42985	0.153974
41409885	-12.6854	-1.47608	0.154271
41409757	-9.92355	-1.37543	0.154292
41406118	-11.5359	1.46671	0.1545
41409729	-10.9934	-1.40287	0.155301
41407676	-11.8046	-1.41049	0.155488
41406935	-12.1917	1.51129	0.155558
41407582	-12.1938	1.50705	0.155558
41406243	-12.5	1.53853	0.156178
41407655	-12.5	1.53853	0.156178
41407819	-12.4948	1.54887	0.156178
41407915	-12.4974	1.54371	0.156178
41410099	-15.1181	2.30223	0.156549
41408010	-12.3249	1.54887	0.157099
41409782	-11.0359	1.41959	0.15728
41409178	-11.7182	-1.39371	0.157627
41408557	-12.6643	1.59523	0.158138
41406834	-13.2393	-1.55488	0.158522
41407451	-13.2268	-1.52979	0.158522
41407551	-13.4261	1.68637	0.158522
161611205	-13.4168	1.70499	0.158522
41407824	-13.4261	1.68637	0.158522
41409659	-13.4261	1.68637	0.158522
41409650	-11.1055	-1.38854	0.158893
41407689	-12.3601	-1.46938	0.15893
41409440	-8.92769	-1.35048	0.159552
41408568	-11.6451	1.43454	0.159737
41409337	-12.9409	-1.51813	0.159746
41406767	-9.50355	-1.35447	0.160071
41406125	-11.2319	1.43082	0.160895
41406651	-14.2822	1.97418	0.160998
41406711	-14.2899	1.95875	0.160998
41406813	-14.2822	1.97418	0.160998
41407505	-14.2899	1.95875	0.160998
41407738	-14.2899	1.95875	0.160998
41407962	-14.2822	1.97418	0.160998
41408955	-14.2822	1.97418	0.160998
41409205	-14.2899	1.95875	0.160998
41409237	-14.2899	1.95875	0.160998
41409373	-14.2899	1.95875	0.160998
41409695	-14.2977	1.94315	0.160998
41410292	-14.2822	1.97418	0.160998
41406363	-12.5078	1.52288	0.161373
41409411	-12.403	-1.43745	0.161373
41406700	-12.3295	1.53968	0.161753
41407866	-12.3341	1.53043	0.161753
41406558	-13.7197	-1.54479	0.161934
41409226	-11.9505	1.46762	0.162396
41406348	-13.7558	1.85699	0.162539
41408089	-13.3186	-1.49949	0.162953
41409900	-13.3186	-1.49949	0.162953
41406679	-12.8996	1.56934	0.163764
41407822	-12.8929	1.58282	0.163764
41407844	-12.903	1.56255	0.163764
41409848	-12.903	1.56255	0.163764
41409924	-12.7656	-1.48849	0.163764
41407887	-12.6758	1.57224	0.163949
41406170	-9.07245	-1.33477	0.163949
41406905	-12.4475	-1.40353	0.164017
41408288	-12.2066	1.48136	0.164193
41407221	-11.6708	-1.37396	0.164335
41409439	-9.23999	-1.32845	0.165437
41408697	-11.4935	-1.36742	0.165842
41408795	-12.0919	1.43589	0.166323
41407760	-12.1558	-1.38777	0.16648
41407054	-12.5104	1.51762	0.16677
41408352	-13.1289	1.63682	0.167473
41409774	-13.1289	1.63682	0.167473
41406323	-13.4355	1.66752	0.167859
41408016	-13.4451	1.64841	0.167859
41410282	-11.7957	-1.39278	0.167917
41410158	-10.1295	-1.3352	0.167959
41409994	-13.4168	-1.46493	0.168072
41408684	-13.8442	1.68012	0.168284
41409359	-13.8505	-1.50241	0.168464
41410381	-14.1305	-1.72243	0.168528
41406195	-12.3722	1.45423	0.169155
41407890	-12.6787	1.56643	0.170009
41408188	-12.6816	1.5606	0.170009
41410412	-12.9099	1.54887	0.170773
41406794	-11.7489	1.42601	0.171095
41408597	-11.7473	1.42922	0.171095
41410050	-9.95042	-1.3169	0.171197
41408980	-12.3458	1.50705	0.17155
41408499	-12.5264	1.48568	0.172377
41409353	-12.5237	1.49105	0.172377
41407117	-10.3123	-1.31554	0.172454
41408500	-12.2197	1.45521	0.17339
41409748	-9.23332	-1.30113	0.173677
41406983	-12.2108	-1.39278	0.173855
41408743	-13.7726	1.82331	0.174048
41409687	-13.7899	1.78882	0.174048
41410276	-12.7308	-1.41895	0.174056
41407565	-12.3821	1.43454	0.174371
41408655	-10.9079	-1.32201	0.174482
41408168	-12.3763	-1.38401	0.174948
41406102	-13.7558	-1.61694	0.175129
41408781	-12.0974	-1.3723	0.175503
41406843	-13.1406	1.61336	0.175637
41408765	-12.9745	-1.41049	0.175637
41407350	-14.3135	1.91144	0.176451
41407489	-14.3135	1.91144	0.176451
41408923	-14.3216	1.89532	0.176451
41409048	-14.3135	1.91144	0.176451
41410443	-14.3216	1.89532	0.176451
41406560	-32.6711	34.6899	0.176471
41408172	-32.6711	34.6899	0.176471
41410336	-32.7031	34.6258	0.176471
41410376	-10.9776	-1.32515	0.177143
41406105	-11.592	-1.36053	0.177206
41406402	-13.4547	1.62904	0.17784
41407848	-13.4596	1.61926	0.17784
41408339	-13.4499	1.63876	0.17784
41408715	-13.4596	1.61926	0.17784
41408871	-13.4596	1.61926	0.17784
41408879	-13.4499	1.63876	0.17784
41410161	-13.4499	1.63876	0.17784
41410429	-13.4547	1.62904	0.17784
41407309	-12.9202	1.52811	0.178133
41409536	-11.9745	1.41959	0.178198
41407717	-12.2286	1.43751	0.178211
41409838	-9.09617	1.29904	0.178356
41409840	-9.78076	1.31121	0.178796
41407949	-11.677	1.37068	0.179155
41409863	-10.3032	-1.29728	0.179218
41408985	-12.911	-1.45842	0.179257
41410123	-12.911	-1.45842	0.179257
41406762	-10.9028	1.33202	0.17926
41408217	-11.873	1.39157	0.179313
41408769	-12.3845	1.42957	0.179773
41407829	-15.1558	2.22694	0.179927
41407876	-15.182	2.17448	0.179927
41408559	-13.1938	1.50705	0.180583
41408722	-13.1896	1.51551	0.180583
41407290	-13.8633	1.64198	0.181112
41409295	-13.8698	1.62904	0.181112
41407497	-15.2092	-1.87997	0.181378
41406270	-9.02446	-1.2757	0.181503
41410277	-11.8458	-1.32802	0.181657
41406788	-11.7667	1.39031	0.181848
41407260	-12.3601	1.47848	0.182041
41407265	-13.1904	-1.45703	0.18217
41406945	-11.9821	1.40448	0.182422
41407220	-11.2811	-1.31138	0.18286
41408681	-10.1734	-1.29121	0.182977
41408103	-10.0797	-1.2866	0.183012
41408465	-12.2308	1.43305	0.183187
41409034	-12.233	1.42858	0.183187
41407337	-9.86825	1.29223	0.1833
41409884	-11.6776	-1.31264	0.183347
41406688	-12.4406	-1.38973	0.184258
41408410	-12.54	1.45851	0.184258
41409152	-12.5427	1.45301	0.184258
41408951	-12.9948	-1.45113	0.184266
41409932	-10.3766	-1.29302	0.184404
41406333	-11.77	1.38372	0.185604
41406667	-12.9308	1.50705	0.185862
41406825	-12.9308	1.50705	0.185862
41408462	-12.9308	1.50705	0.185862
41406248	-10.2927	-1.27626	0.186086
41406414	-13.8075	1.75349	0.186511
41407049	-11.9859	1.39687	0.186762
41407535	-11.9859	1.39687	0.186762
41407807	-11.4242	1.35033	0.187021
41406644	-12.7457	1.43241	0.187117
41406782	-12.7457	1.43241	0.187117
41407865	-12.7457	1.43241	0.187117
41408640	-12.7489	1.42601	0.187117
41406159	-11.1927	-1.30271	0.188238
41406875	-13.4645	1.60941	0.188514
41407373	-13.2679	-1.39821	0.188514
41407804	-13.4695	1.5995	0.188514
161611203	-13.4695	1.5995	0.188514
41408278	-13.4695	1.5995	0.188514
41408846	-13.4695	1.5995	0.188514
41406255	-11.1384	-1.30108	0.188583
41406524	-11.1357	-1.29568	0.188583
41408538	-12.1208	1.37801	0.18898
41406792	-11.775	1.37378	0.189451
41408026	-11.2751	-1.29946	0.189643
41406965	-12.7175	1.48875	0.189805
41406798	-13.1981	1.49854	0.189913
41407163	-13.0623	-1.39984	0.189913
41407834	-13.211	1.4727	0.189913
41407920	-11.4255	1.3477	0.190094
41408918	-10.0643	-1.25595	0.190697
41407009	-12.4047	1.38921	0.19117
41406696	-11.9916	1.38537	0.191222
41407530	-11.9935	1.38152	0.191222
41408251	-6.587	-1.24077	0.191877
41409758	-11.7489	-1.29913	0.191959
41408222	-11.1224	-1.26901	0.192172
41407934	-12.5414	-1.32887	0.192358
41408873	-12.407	-1.32261	0.192863
41410229	-8.79838	-1.24376	0.193091
41408384	-13.1688	1.55709	0.193387
41406586	-14.0157	-1.49295	0.193649
41406675	-14.3548	1.82898	0.193649
41407045	-14.338	1.86253	0.193649
41409002	-14.3463	1.84585	0.193649
41409082	-14.3548	1.82898	0.193649
41409206	-14.338	1.86253	0.193649
41409261	-14.338	1.86253	0.193649
41409892	-14.3463	1.84585	0.193649
41409989	-14.3463	1.84585	0.193649
41410078	-14.338	1.86253	0.193649
41410384	-14.3548	1.82898	0.193649
41406199	-12.9451	1.47848	0.19398
41406485	-12.9415	1.48568	0.19398
41408624	-12.9415	1.48568	0.19398
41408627	-12.9451	1.47848	0.19398
41410191	-12.9487	1.47125	0.19398
41410305	-12.9487	1.47125	0.19398
41406355	-11.9584	-1.28668	0.194185
41406221	-13.8829	1.60281	0.195085
41406253	-13.6526	-1.41049	0.195085
41406372	-13.8829	1.60281	0.195085
41407644	-13.8763	1.61599	0.195085
41408572	-13.8895	1.58951	0.195085
41408819	-13.6688	-1.44291	0.195085
41408913	-13.6526	-1.41049	0.195085
41406515	-33.2719	33.4883	0.195804
41410350	-33.3479	33.3363	0.195804
41408135	-13.3895	-1.41049	0.195861
41406204	-11.9	1.33753	0.195927
41409090	-13.1336	-1.34337	0.196328
41407414	-8.5283	-1.2332	0.196557
41407959	-12.7206	1.4826	0.196986
41406596	-12.5623	1.41394	0.197096
41408616	-12.5623	1.41394	0.197096
41406907	-12.3257	-1.28273	0.197179
41407823	-12.4124	1.37378	0.197179
41408050	-12.4124	1.37378	0.197179
41409991	-11.7901	1.34355	0.197423
41406881	-11.6991	1.32648	0.197443
41407539	-11.7007	1.32327	0.197443
41407605	-11.4131	-1.27136	0.198591
41408269	-11.606	1.32648	0.198674
41409124	-12.1379	1.34386	0.199027
41407423	-9.58752	-1.22578	0.199502
41409218	-13.2197	1.45521	0.199805
41409688	-13.2153	1.46398	0.199805
41407575	-13.4795	1.57946	0.199935
41408334	-13.4846	1.56934	0.199935
41408525	-13.3056	-1.4735	0.199935
41409361	-13.4897	1.55914	0.199935
41409896	-13.4897	1.55914	0.199935
41410156	-13.4795	1.57946	0.199935
41408171	-13.8135	1.74152	0.200016
41409470	-11.7326	-1.26652	0.201553
41409953	-11.8153	-1.267	0.201776
41409697	-12.7684	1.38702	0.202077
41407903	-11.6075	1.32347	0.202352
41407955	-12.956	1.45668	0.202511
41409427	-12.956	1.45668	0.202511
41409542	-12.9523	1.46398	0.202511
41407329	-11.4455	1.30766	0.202984
41407863	-13.177	1.5406	0.203034
41407936	-13.1729	1.54887	0.203034
41410187	-13.1812	1.53229	0.203034
41407103	-12.4202	1.35819	0.203408
41406724	-11.6813	-1.24297	0.204124
41406564	-12.1488	1.3221	0.20428
41410004	-12.1422	1.3352	0.20428
41407017	-11.4424	-1.26506	0.204299
41407019	-13.4795	-1.3394	0.204463
41406531	-12.606	-1.31738	0.204483
41409941	-12.6136	-1.33248	0.204483
41406203	-10.6422	1.25406	0.204689
41407429	-11.9111	1.31534	0.204896
41409783	-11.9149	1.30786	0.204896
41407614	-12.7783	-1.35802	0.205184
41406686	-11.7987	1.32648	0.205784
41407880	-11.8004	1.32304	0.205784
41408298	-11.6136	1.31137	0.206108
41407968	-10.4773	1.24402	0.206874
41409388	-15.1955	2.14751	0.207456
41409623	-11.717	1.29077	0.209446
41408756	-12.4281	1.34242	0.209864
41408859	-12.4308	1.33713	0.209864
41406623	-12.7717	1.38042	0.21007
41407886	-12.7817	1.36043	0.21007
41410344	-12.6816	-1.32054	0.21007
41406702	-13.233	1.42858	0.210294
41406997	-13.2375	1.41959	0.210294
41407171	-13.6854	-1.47608	0.210316
41407188	-13.8962	1.57609	0.210316
41407586	-13.903	1.56255	0.210316
41407775	-13.903	1.56255	0.210316
41407862	-13.6854	-1.47608	0.210316
41409223	-13.903	1.56255	0.210316
41410391	-13.8962	1.57609	0.210316
41406635	-12.0191	1.33048	0.210332
41407032	-12.2698	1.35505	0.210609
41407336	-12.2722	1.35033	0.210609
41409289	-12.2722	1.35033	0.210609
41408368	-12.5766	1.38537	0.210976
41409464	-12.5766	1.38537	0.210976
41408106	-12.9708	1.42708	0.211476
41409235	-12.9633	1.44196	0.211476
41409547	-12.9633	1.44196	0.211476
41406530	-13.5	1.53853	0.212161
41407781	-13.5104	1.51762	0.212161
41408409	-13.4948	1.54887	0.212161
41408976	-13.5104	1.51762	0.212161
41409316	-13.5104	1.51762	0.212161
41409414	-13.5104	1.51762	0.212161
41409449	-13.4948	1.54887	0.212161
41410302	-13.4948	1.54887	0.212161
41407468	-10.6145	1.22068	0.212391
41406926	-14.3719	1.79463	0.212813
41408076	-14.3807	1.77714	0.212813
41409253	-14.3633	1.81191	0.212813
41409017	-12.4325	-1.24543	0.212927
41406308	-11.894	-1.24949	0.21305
41407162	-13.1854	1.52392	0.213239
41409902	-13.1854	1.52392	0.213239
41409234	-11.9224	1.2928	0.214341
41408514	-11.8108	1.30223	0.214555
41407241	-11.1544	-1.22618	0.214669
41408534	-11.0185	-1.21439	0.214886
41406572	-12.7366	-1.2746	0.216253
41407943	-12.5342	-1.31452	0.216433
41407328	-11.6274	1.28377	0.217868
41407811	-11.6305	1.27757	0.217868
41408698	-13.9355	-1.33248	0.218175
41407958	-12.7918	1.34015	0.21843
41407469	-11.2561	1.24159	0.218502
41407466	-12.9076	-1.27663	0.218523
41407612	-12.9076	-1.27663	0.218523
41407995	-12.9076	-1.27663	0.218523
41409318	-13.5224	-1.42513	0.218558
41409722	-13.4935	-1.36742	0.218558
41408891	-11.93	1.27757	0.21925
41406445	-12.0332	1.30223	0.220706
41410321	-12.0332	1.30223	0.220706
41406791	-12.9821	1.40448	0.220901
41408074	-12.9859	1.39687	0.220901
41410433	-12.9859	1.39687	0.220901
41406641	-12.1665	1.28659	0.221024
41407445	-12.171	1.27757	0.221024
41407464	-13.1015	-1.27924	0.221422
41409154	-13.1015	-1.27924	0.221422
41410152	-13.2512	1.39228	0.221422
41408369	-10.9613	1.215	0.221532
41409165	-12.5838	-1.27298	0.222421
41410241	-10.0739	-1.17195	0.222463
41406322	-12.2889	1.31683	0.222879
41407825	-12.2889	1.31683	0.222879
41410331	-11.2263	-1.2019	0.224958
41406600	-13.5157	1.50705	0.225254
41406617	-13.5211	1.4964	0.225254
41406783	-13.5264	1.48568	0.225254
41407311	-13.5157	1.50705	0.225254
41408433	-13.5211	1.4964	0.225254
41408498	-13.5264	1.48568	0.225254
41408729	-13.5264	1.48568	0.225254
41408741	-13.5264	1.48568	0.225254
41408938	-13.338	-1.30739	0.225254
41406525	-12.5062	-1.25848	0.22599
41407012	-12.6	1.33845	0.22599
41408296	-12.6	1.33845	0.22599
41409437	-12.5971	1.3444	0.22599
41407447	-13.9237	1.52113	0.226933
41408858	-13.9237	1.52113	0.226933
41409598	-13.9308	1.50705	0.226933
41409655	-13.9168	1.53507	0.226933
41409987	-13.9168	1.53507	0.226933
41406645	-12.1779	1.26394	0.226952
41407799	-12.1733	1.27304	0.226952
41406977	-11.4759	1.24684	0.22804
41410061	-11.8303	1.26329	0.228529
41409191	-11.308	-1.18663	0.228889
41410017	-12.643	-1.24338	0.229018
41408710	-12.4133	-1.20695	0.229202
41406209	-12.2962	1.30223	0.229321
41407699	-12.2938	1.30711	0.229321
41408625	-12.2987	1.29733	0.229321
41409384	-12.2962	1.30223	0.229321
41409819	-11.6446	1.24931	0.230404
41407751	-12.1762	-1.21476	0.230622
41406484	-12.9897	1.38921	0.230811
41406727	-12.9974	1.37378	0.230811
41407387	-12.9897	1.38921	0.230811
41410425	-12.9974	1.37378	0.230811
41409044	-11.6972	-1.19575	0.231366
41409767	-11.7489	1.22694	0.231366
41408588	-12.0476	1.27342	0.23167
41410239	-11.2126	-1.17442	0.232282
41409419	-12.1801	1.25936	0.233062
41407432	-13.2651	1.36445	0.233231
41407380	-11.6208	-1.19898	0.233952
41406508	-12.606	1.32648	0.233955
41409556	-12.6121	1.31441	0.233955
41406844	-14.3895	1.75944	0.234192
41407389	-14.3985	1.74152	0.234192
41407737	-14.3895	1.75944	0.234192
41408109	-14.3985	1.74152	0.234192
41409438	-14.3985	1.74152	0.234192
41410420	-14.3985	1.74152	0.234192
41409592	-11.2354	-1.1617	0.235057
41408807	-11.3353	-1.17916	0.235421
[truncated: 2,879 more rows]

## Sheet: Sheet7
GI	logConc	logFC	p.value
[truncated: 4,350 more rows]

[truncated: 5 more sheets: Sheet8, Sheet9, Sheet10, Sheet11, Sheet12]
